# Supplementary material for: Tracing energy inputs into the seafloor using carbonate sediments
Source: Proc Natl Acad Sci U S A. 2023 Feb 21;120(9):e2215833120. doi: 10.1073/pnas.2215833120 (PMC9992785; doi:10.1073/pnas.2215833120)
Supplement: Supplementary file 2 — Dataset S01 (XLSX) [file pnas.2215833120.sd01.xlsx]

## Sheet: fieldkeys
field	description
OID	unique object identifier
thayer_bimomial	finer biologic classification of taxa in Thayer 1983 Appendix 1
valid_binomial	operationally accepted taxonomic name at date of download from WoRMS
thayer_group	coarse biologic classification of taxa in Thayer 1983 Appendix 1
general_name	common, coarsened taxonomic scope of taxon
general_group	common, further coarsened categorization of taxon
ind.rwk.rt.cm3_day	individual reworking rate (column number 7 in Thayer 1983 Appendix 1)
pop.dens.ind_m2	population density (column number 8 in Thayer 1983 Appendix 1)
ind.rwk.z.cm	individual depth of reworking beneath sediment surface (column number 9 in Thayer 1983 Appendix 1)
pop.rwk.ann.literxm2_yr	population reworking rate (column number 11 in Thayer 1983 Appendix 1)
thayer_age	age of thayer_group from Thayer 1983:571
operational_group_age	age of general_name, mostly, with some finer resolution at higher taxonomic levels; largely consistent with Thayer with minor updates from recent literature and fossil discoveries
operational_group_age_notes	sources for ages of operational_group_age
permian_filter	operational_group_age if Permian or older, value equals 'older', else 'younger
thayer_aphiaid	World Register of Marine Species "aphiaid" of taxon as written in Thayer 1983 Appendix 1
valid_aphiaid	World Register of Marine Species "aphiaid" of taxon in Thayer 1983 Appendix 1 as operationally accepted at date of download from WoRMS
binomial_pbdb_id	unique identifier of species from the Paleobiology Database (PBDB)
pbdb_genusid	unique identifier of genus from the Paleobiology Database (PBDB)
taxonomic_notes	notes on taxonomic calls for this study
log10_volume	biovolume of taxon per Heim et. al Heim NA, Knope ML, and Payne JL. 2015. data used in: Cope's rule in the evolution of marine animals. Science. (2015). http://purl.stanford.edu/rf761bx8302
log10_max_length	biovolume of taxon per Heim et. al Heim NA, Knope ML, and Payne JL. 2015. data used in: Cope's rule in the evolution of marine animals. Science. (2015). http://purl.stanford.edu/rf761bx8302
longest_axis_mm	linear measurement of longest axis of taxon from largest found specimen in literature or museum collections
narrowest_axis_mm	linear measurement of narrowest axis of taxon from largest found specimen in literature or museum collections
size_reference	source for linear measurements in the fields: longest_axis_mm and narrowest_axis_mm
Kingdom	WoRMS taxonomic value per aphiaid
Phylum	WoRMS taxonomic value per aphiaid
Subphylum	WoRMS taxonomic value per aphiaid
Infraphylum	WoRMS taxonomic value per aphiaid
Superclass	WoRMS taxonomic value per aphiaid
Class	WoRMS taxonomic value per aphiaid
Subclass	WoRMS taxonomic value per aphiaid
Infraclass	WoRMS taxonomic value per aphiaid
Subterclass	WoRMS taxonomic value per aphiaid
Superorder	WoRMS taxonomic value per aphiaid
Order	WoRMS taxonomic value per aphiaid
Suborder	WoRMS taxonomic value per aphiaid
Infraorder	WoRMS taxonomic value per aphiaid
Parvorder	WoRMS taxonomic value per aphiaid
Section	WoRMS taxonomic value per aphiaid
Subsection	WoRMS taxonomic value per aphiaid
Superfamily	WoRMS taxonomic value per aphiaid
Family	WoRMS taxonomic value per aphiaid
Subfamily	WoRMS taxonomic value per aphiaid
Tribe	WoRMS taxonomic value per aphiaid
Genus	WoRMS taxonomic value per aphiaid
Subgenus	WoRMS taxonomic value per aphiaid
Species	WoRMS taxonomic value per aphiaid
Subspecies	WoRMS taxonomic value per aphiaid
crack_prop	bioturbation energy from crack propagation model
grav	bioturbation energy from gravity model

## Sheet: data
OID	thayer_bimomial	valid_binomial	thayer_group	general_name	general_group	ind.rwk.rt.cm3_day	pop.dens.ind_m2	ind.rwk.z.cm	pop.rwk.ann.literxm2_yr	thayer_age	operational_group_age	operational_group_age_notes	permian_filter	thayer_aphiaid	valid_aphiaid	binomial_pbdb_id	pbdb_genusid	taxonomic_notes	log10_volume	log10_max_length	longest_axis_mm	narrowest_axis_mm	size_reference	Kingdom	Phylum	Subphylum	Infraphylum	Superclass	Class	Subclass	Infraclass	Subterclass	Superorder	Order	Suborder	Infraorder	Parvorder	Section	Subsection	Superfamily	Family	Subfamily	Tribe	Genus	Subgenus	Species	Subspecies	crack_prop	grav
1	Nucula proxima	Nucula proxima	Protobranchia	bivalves	benthic molluscs	0.3	2000	2	219	Ordovician [Tremadocian]	Silurian [Wenlockian]	for family in Crouch et al. 2021	older	156916	156916	274343	16082		4.48566	1.74819			Heim et al. 2015	Animalia	Mollusca				Bivalvia	Protobranchia				Nuculida						Nuculoidea	Nuculidae			Nucula		Nucula proxima		5.37106	1.31844
2	Nucula proxima	Nucula proxima	Protobranchia	bivalves	benthic molluscs	0.005	2000	2	2.3	Ordovician [Tremadocian]	Silurian [Wenlockian]	for family in Crouch et al. 2021	older	156916	156916	274343	16082		4.48566	1.74819			Heim et al. 2015	Animalia	Mollusca				Bivalvia	Protobranchia				Nuculida						Nuculoidea	Nuculidae			Nucula		Nucula proxima		3.39235	-0.660279
3	Portlandia arctica	Portlandia arctica	Protobranchia	bivalves	benthic molluscs	0.0046	49	0.5	0.08	Ordovician [Tremadocian]	Ordovician [Upper Tremadocian]	for family in Crouch et al. 2021	older	141987	141987	86131	16105		1.25404	0.61124			Heim et al. 2015	Animalia	Mollusca				Bivalvia	Protobranchia				Nuculanida						Nuculanoidea	Yoldiidae			Portlandia		Portlandia arctica		3.58311	-2.72098
4	Portlandia arctica	Portlandia arctica	Protobranchia	bivalves	benthic molluscs	0.0092	49	0.5	0.16	Ordovician [Tremadocian]	Ordovician [Upper Tremadocian]	for family in Crouch et al. 2021	older	141987	141987	86131	16105		1.25404	0.61124			Heim et al. 2015	Animalia	Mollusca				Bivalvia	Protobranchia				Nuculanida						Nuculanoidea	Yoldiidae			Portlandia		Portlandia arctica		3.88414	-2.41995
5	Yoldia limatula	Yoldia limatula	Protobranchia	bivalves	benthic molluscs	0.7	22	2	5.6	Ordovician [Tremadocian]	Ordovician [Upper Tremadocian]	for family in Crouch et al. 2021	older	157005	157005	87532	16145		4.34576	1.69897			Heim et al. 2015	Animalia	Mollusca				Bivalvia	Protobranchia				Nuculanida						Nuculanoidea	Yoldiidae			Yoldia		Yoldia limatula		3.82415	-0.273819
6	Yoldia limatula	Yoldia limatula	Protobranchia	bivalves	benthic molluscs	1	137	2	51	Ordovician [Tremadocian]	Ordovician [Upper Tremadocian]	for family in Crouch et al. 2021	older	157005	157005	87532	16145		4.34576	1.69897			Heim et al. 2015	Animalia	Mollusca				Bivalvia	Protobranchia				Nuculanida						Nuculanoidea	Yoldiidae			Yoldia		Yoldia limatula		4.78353	0.685563
7	Abra longicallus	Abra longicallus	Tellinacea	bivalves	benthic molluscs	0.44	3	50	0.48	Upper Triassic	Upper Triassic	for superfamily in Crouch et al. 2021	younger	141434	141434		17298		4.00699	1.57978			Heim et al. 2015	Animalia	Mollusca				Bivalvia	Autobranchia	Heteroconchia	Euheterodonta	Imparidentia	Cardiida						Tellinoidea	Semelidae			Abra		Abra longicallus		1.46905	0.057174
8	Abra nitida	Abra nitida	Tellinacea	bivalves	benthic molluscs	0.8	1000	0.5	290	Upper Triassic	Upper Triassic	for superfamily in Crouch et al. 2021	younger	141435	141435		17298		4.00699	1.57978			Heim et al. 2015	Animalia	Mollusca				Bivalvia	Autobranchia	Heteroconchia	Euheterodonta	Imparidentia	Cardiida						Tellinoidea	Semelidae			Abra		Abra nitida		6.25021	0.838331
9	Macoma balthica	Limecola balthica	Tellinacea	bivalves	benthic molluscs	630	25	5	5748	Upper Triassic	Cretaceous [Hauterivian]	for family in Crouch et al. 2021	younger	141579	880017		17852	Limecola not in PBDB, so using Macoma for pbdb genusid.	3.68283	2.05077			Heim et al. 2015	Animalia	Mollusca				Bivalvia	Autobranchia	Heteroconchia	Euheterodonta	Imparidentia	Cardiida						Tellinoidea	Tellinidae	Macominae		Limecola		Limecola balthica		6.9449	3.13545
10	Macoma balthica	Limecola balthica	Tellinacea	bivalves	benthic molluscs	48	30	20	525	Upper Triassic	Cretaceous [Hauterivian]	for family in Crouch et al. 2021	younger	141579	880017		17852		3.68283	2.05077			Heim et al. 2015	Animalia	Mollusca				Bivalvia	Autobranchia	Heteroconchia	Euheterodonta	Imparidentia	Cardiida						Tellinoidea	Tellinidae	Macominae		Limecola		Limecola balthica		5.30348	2.69815
11	Macoma balthica	Limecola balthica	Tellinacea	bivalves	benthic molluscs	0.1	252	0.04	14.6	Upper Triassic	Cretaceous [Hauterivian]	for family in Crouch et al. 2021	younger	141579	880017		17852		3.68283	2.05077			Heim et al. 2015	Animalia	Mollusca				Bivalvia	Autobranchia	Heteroconchia	Euheterodonta	Imparidentia	Cardiida						Tellinoidea	Tellinidae	Macominae		Limecola		Limecola balthica		6.44665	-1.55662
12	Macoma balthica	Limecola balthica	Tellinacea	bivalves	benthic molluscs	0.4	3500	0.1	280	Upper Triassic	Cretaceous [Hauterivian]	for family in Crouch et al. 2021	younger	141579	880017		17852		3.68283	2.05077			Heim et al. 2015	Animalia	Mollusca				Bivalvia	Autobranchia	Heteroconchia	Euheterodonta	Imparidentia	Cardiida						Tellinoidea	Tellinidae	Macominae		Limecola		Limecola balthica		7.33151	0.124121
13	Macoma balthica	Limecola balthica	Tellinacea	bivalves	benthic molluscs	5e-05	750	0.2	7.8	Upper Triassic	Cretaceous [Hauterivian]	for family in Crouch et al. 2021	younger	141579	880017		17852		3.68283	2.05077			Heim et al. 2015	Animalia	Mollusca				Bivalvia	Autobranchia	Heteroconchia	Euheterodonta	Imparidentia	Cardiida						Tellinoidea	Tellinidae	Macominae		Limecola		Limecola balthica		5.47542	-1.12991
14	Macoma balthica	Limecola balthica	Tellinacea	bivalves	benthic molluscs	4.5e-05	750	0.2	61.6	Upper Triassic	Cretaceous [Hauterivian]	for family in Crouch et al. 2021	younger	141579	880017		17852		3.68283	2.05077			Heim et al. 2015	Animalia	Mollusca				Bivalvia	Autobranchia	Heteroconchia	Euheterodonta	Imparidentia	Cardiida						Tellinoidea	Tellinidae	Macominae		Limecola		Limecola balthica		6.3729	-0.232427
15	Macoma balthica	Limecola balthica	Tellinacea	bivalves	benthic molluscs	0.005	750	0.2	69.4	Upper Triassic	Cretaceous [Hauterivian]	for family in Crouch et al. 2021	younger	141579	880017		17852		3.68283	2.05077			Heim et al. 2015	Animalia	Mollusca				Bivalvia	Autobranchia	Heteroconchia	Euheterodonta	Imparidentia	Cardiida						Tellinoidea	Tellinidae	Macominae		Limecola		Limecola balthica		6.42468	-0.180648
16	Macoma secta	Rexithaerus secta	Tellinacea	bivalves	benthic molluscs	8	15	16	43.8	Upper Triassic	Cretaceous [Hauterivian]	for family in Crouch et al. 2021	younger	582762	880038	168032	17852		3.68283	2.05077			Heim et al. 2015	Animalia	Mollusca				Bivalvia	Autobranchia	Heteroconchia	Euheterodonta	Imparidentia	Cardiida						Tellinoidea	Tellinidae	Macominae		Rexithaerus		Rexithaerus secta		4.32171	1.52256
17	Macoma nasuta	Macoma nasuta	Tellinacea	bivalves	benthic molluscs	7	94	0.1	240	Upper Triassic	Cretaceous [Hauterivian]	for family in Crouch et al. 2021	younger	582761	582761	168024	17852		3.68283	2.05077			Heim et al. 2015	Animalia	Mollusca				Bivalvia	Autobranchia	Heteroconchia	Euheterodonta	Imparidentia	Cardiida						Tellinoidea	Tellinidae	Macominae		Macoma		Macoma nasuta		7.26456	0.057174
18	Macoma nasuta	Macoma nasuta	Tellinacea	bivalves	benthic molluscs	0.2	94	0.1	7	Upper Triassic	Cretaceous [Hauterivian]	for family in Crouch et al. 2021	younger	582761	582761	168024	17852		3.68283	2.05077			Heim et al. 2015	Animalia	Mollusca				Bivalvia	Autobranchia	Heteroconchia	Euheterodonta	Imparidentia	Cardiida						Tellinoidea	Tellinidae	Macominae		Macoma		Macoma nasuta		5.72945	-1.47794
19	Scrobicularia plana	Scrobicularia plana	Tellinacea	bivalves	benthic molluscs	10	150	0.3	548	Upper Triassic	Upper Triassic	for superfamily in Crouch et al. 2021	younger	141424	141424		18232		4.66963	1.81291			Heim et al. 2015	Animalia	Mollusca				Bivalvia	Autobranchia	Heteroconchia	Euheterodonta	Imparidentia	Cardiida						Tellinoidea	Semelidae			Scrobicularia		Scrobicularia plana		6.53369	0.892865
20	Scrobicularia plana	Scrobicularia plana	Tellinacea	bivalves	benthic molluscs	0.7	150	0.3	3.8	Upper Triassic	Upper Triassic	for superfamily in Crouch et al. 2021	younger	141424	141424		18232		4.66963	1.81291			Heim et al. 2015	Animalia	Mollusca				Bivalvia	Autobranchia	Heteroconchia	Euheterodonta	Imparidentia	Cardiida						Tellinoidea	Semelidae			Scrobicularia		Scrobicularia plana		4.37469	-1.26613
21	Scrobicularia plana	Scrobicularia plana	Tellinacea	bivalves	benthic molluscs	3.5	150	20	192	Upper Triassic	Upper Triassic	for superfamily in Crouch et al. 2021	younger	141424	141424		18232		4.66963	1.81291			Heim et al. 2015	Animalia	Mollusca				Bivalvia	Autobranchia	Heteroconchia	Euheterodonta	Imparidentia	Cardiida						Tellinoidea	Semelidae			Scrobicularia		Scrobicularia plana		4.2543	2.26129
22	Batillaria minima	Lampanella minima	Gastropoda	gastropods	benthic molluscs	0.03	1000	0.1	12	Upper Cambrian	Upper Cambrian	following Thayer	older	419520	446438		9532	Lampanella pbdb.genusid=10034, but not in Heim dataset, so using Batillaria id	3.51116	1.58456			Heim et al. 2015	Animalia	Mollusca				Gastropoda	Caenogastropoda				[unassigned] Caenogastropoda						Cerithioidea	Batillariidae			Lampanella		Lampanella minima		5.81626	-1.24386
23	Batillaria minima	Lampanella minima	Gastropoda	gastropods	benthic molluscs	0.3	25.8	0.4	1.4	Upper Cambrian	Upper Cambrian	following Thayer	older	419520	446438		9532		3.51116	1.58456			Heim et al. 2015	Animalia	Mollusca				Gastropoda	Caenogastropoda				[unassigned] Caenogastropoda						Cerithioidea	Batillariidae			Lampanella		Lampanella minima		4.28115	-1.57485
24	Batillaria minima	Lampanella minima	Gastropoda	gastropods	benthic molluscs		38	0.4	2.1	Upper Cambrian	Upper Cambrian	following Thayer	older	419520	446438		9532		3.51116	1.58456			Heim et al. 2015	Animalia	Mollusca				Gastropoda	Caenogastropoda				[unassigned] Caenogastropoda						Cerithioidea	Batillariidae			Lampanella		Lampanella minima		4.45724	-1.39876
25	Hydrobia minuta	Ecrobia truncata	Gastropoda	gastropods	benthic molluscs	0.0015	75	0.2	0.04	Upper Cambrian	Early Jurassic	from Order (see Zapata et al. 2014 in Wall-Palmer et al. 2020 https://doi.org/10.1186/s12862-020-01682-9)	younger	152020	574096		387852	Neither Ecrobia or Hydrobia in Heim dataset			4.5	2.2	measured from E. truncata from Fig 1. of Vandendorpe et al. 2019. Historical faunal exchange between the Pontocaspian Basin and North America. Ecology and Evolution 9:10816-10827.	Animalia	Mollusca				Gastropoda	Caenogastropoda				Littorinimorpha						Truncatelloidea	Hydrobiidae	Hydrobiinae		Ecrobia		Ecrobia truncata		3.64898	-3.41995
26	Hydrobia minuta	Ecrobia truncata	Gastropoda	gastropods	benthic molluscs	0.0015	24700	0.2	13.5	Upper Cambrian	Early Jurassic	from Order (see Zapata et al. 2014 in Wall-Palmer et al. 2020 https://doi.org/10.1186/s12862-020-01682-9)	younger	152020	574096		387852	Neither Ecrobia or Hydrobia in Heim dataset			4.5	2.2	measured from E. truncata from Fig 1. of Vandendorpe et al. 2019. Historical faunal exchange between the Pontocaspian Basin and North America. Ecology and Evolution 9:10816-10827.	Animalia	Mollusca				Gastropoda	Caenogastropoda				Littorinimorpha						Truncatelloidea	Hydrobiidae	Hydrobiinae		Ecrobia		Ecrobia truncata		6.17725	-0.891673
27	Hydrobia minuta	Ecrobia truncata	Gastropoda	gastropods	benthic molluscs	0.015	75	0.2	0.4	Upper Cambrian	Early Jurassic	from Order (see Zapata et al. 2014 in Wall-Palmer et al. 2020 https://doi.org/10.1186/s12862-020-01682-9)	younger	152020	574096		387852	Neither Ecrobia or Hydrobia in Heim dataset			4.5	2.2	measured from E. truncata from Fig 1. of Vandendorpe et al. 2019. Historical faunal exchange between the Pontocaspian Basin and North America. Ecology and Evolution 9:10816-10827.	Animalia	Mollusca				Gastropoda	Caenogastropoda				Littorinimorpha						Truncatelloidea	Hydrobiidae	Hydrobiinae		Ecrobia		Ecrobia truncata		4.64898	-2.41995
28	Hydrobia minuta	Ecrobia truncata	Gastropoda	gastropods	benthic molluscs	0.015	24700	0.2	135	Upper Cambrian	Early Jurassic	from Order (see Zapata et al. 2014 in Wall-Palmer et al. 2020 https://doi.org/10.1186/s12862-020-01682-9)	younger	152020	574096		387852	Neither Ecrobia or Hydrobia in Heim dataset			4.5	2.2	measured from E. truncata from Fig 1. of Vandendorpe et al. 2019. Historical faunal exchange between the Pontocaspian Basin and North America. Ecology and Evolution 9:10816-10827.	Animalia	Mollusca				Gastropoda	Caenogastropoda				Littorinimorpha						Truncatelloidea	Hydrobiidae	Hydrobiinae		Ecrobia		Ecrobia truncata		7.17725	0.108327
29	Hydrobia minuta	Ecrobia truncata	Gastropoda	gastropods	benthic molluscs	0.0165	24700	0.2	148.5	Upper Cambrian	Early Jurassic	from Order (see Zapata et al. 2014 in Wall-Palmer et al. 2020 https://doi.org/10.1186/s12862-020-01682-9)	younger	152020	574096		387852	Neither Ecrobia or Hydrobia in Heim dataset			4.5	2.2	measured from E. truncata from Fig 1. of Vandendorpe et al. 2019. Historical faunal exchange between the Pontocaspian Basin and North America. Ecology and Evolution 9:10816-10827.	Animalia	Mollusca				Gastropoda	Caenogastropoda				Littorinimorpha						Truncatelloidea	Hydrobiidae	Hydrobiinae		Ecrobia		Ecrobia truncata		7.21864	0.149719
30	Hydrobia neglecta	Hydrobia acuta neglecta	Gastropoda	gastropods	benthic molluscs	0.0014		0.2		Upper Cambrian				140125	465551		85011	Hydrobia not in Heim Dataset			2.6	1.3	measured from image on specimen from MolluscaBase (http://www.marinespecies.org/aphia.php?p=image&tid=465551&pic=143929), which is specimen NMR 17325	Animalia	Mollusca				Gastropoda	Caenogastropoda				Littorinimorpha						Truncatelloidea	Hydrobiidae	Hydrobiinae		Hydrobia		Hydrobia acuta	Hydrobia acuta neglecta	NA	NA
31	Hydrobia ventrosa	Ecrobia ventrosa	Gastropoda	gastropods	benthic molluscs	0.0021		0.2		Upper Cambrian				140127	238104		387852				4.5	2.2	using the measurement of E. truncata from Fig 1. of Vandendorpe et al. 2019. Historical faunal exchange between the Pontocaspian Basin and North America. Ecology and Evolution 9:10816-10827.	Animalia	Mollusca				Gastropoda	Caenogastropoda				Littorinimorpha						Truncatelloidea	Hydrobiidae	Hydrobiinae		Ecrobia		Ecrobia ventrosa		NA	NA
32	Hydrobia ventrosa	Ecrobia ventrosa	Gastropoda	gastropods	benthic molluscs	0.0165	37000	0.2	222	Upper Cambrian	Early Jurassic	from Order (see Zapata et al. 2014 in Wall-Palmer et al. 2020 https://doi.org/10.1186/s12862-020-01682-9)	younger	140127	238104		387852				4.5	2.2	using the measurement of E. truncata from Fig 1. of Vandendorpe et al. 2019. Historical faunal exchange between the Pontocaspian Basin and North America. Ecology and Evolution 9:10816-10827.	Animalia	Mollusca				Gastropoda	Caenogastropoda				Littorinimorpha						Truncatelloidea	Hydrobiidae	Hydrobiinae		Ecrobia		Ecrobia ventrosa		7.39327	0.324346
33	Hydrobia ulvae	Peringia ulvae	Gastropoda	gastropods	benthic molluscs	0.0017		0.2		Upper Cambrian				140126	151628	171296	171293				5	2.5	from image of NMR 33388 (http://www.marinespecies.org/aphia.php?p=image&tid=151628&pic=63371)	Animalia	Mollusca				Gastropoda	Caenogastropoda				Littorinimorpha						Truncatelloidea	Hydrobiidae	Hydrobiinae		Peringia		Peringia ulvae		NA	NA
34	Ilyanassa obsoleta	Tritia obsoleta	Gastropoda	gastropods	benthic molluscs	0.1	750	2	21	Eocene	Miocene [Serravallian]	for genus in PBDB	younger	467490	876835		95611				20	10	from image (https://www.invertebase.org/portal/collections/individual/index.php?occid=2781822&clid=0)	Animalia	Mollusca				Gastropoda	Caenogastropoda				Neogastropoda						Buccinoidea	Nassariidae	Nassariinae		Tritia		Tritia obsoleta		4.71156	0.300212
35	Littorina irrorata	Littoraria irrorata	Gastropoda	gastropods	benthic molluscs	0.005	73	0.2	0.013	Upper Cambrian	Early Jurassic	from Order (see Zapata et al. 2014 in Wall-Palmer et al. 2020 https://doi.org/10.1186/s12862-020-01682-9)	younger	159914	419566	109671	12301				40	20	from RMNH.MOL.159453	Animalia	Mollusca				Gastropoda	Caenogastropoda				Littorinimorpha						Littorinoidea	Littorinidae	Littorininae		Littoraria		Littoraria irrorata		2.20225	-3.90806
36	Polinices duplicatus	Neverita duplicata	Naticacea	gastropods	benthic molluscs	925	1.8	10	300	Lower Jurassic	Early Jurassic	from Order (see Zapata et al. 2014 in Wall-Palmer et al. 2020 https://doi.org/10.1186/s12862-020-01682-9)	younger	160461	160407	94431	10177		4.36093	1.59218			Heim et al. 2015	Animalia	Mollusca				Gastropoda	Caenogastropoda				Littorinimorpha						Naticoidea	Naticidae	Polinicinae		Neverita		Neverita duplicata		4.79313	2.15408
37	Polinices duplicatus	Neverita duplicata	Naticacea	gastropods	benthic molluscs	250	10	2.5	912	Lower Jurassic	Early Jurassic	from Order (see Zapata et al. 2014 in Wall-Palmer et al. 2020 https://doi.org/10.1186/s12862-020-01682-9)	younger	160461	160407	94431	10177		4.36093	1.59218			Heim et al. 2015	Animalia	Mollusca				Gastropoda	Caenogastropoda				Littorinimorpha						Naticoidea	Naticidae	Polinicinae		Neverita		Neverita duplicata		5.87806	2.0349
38	Polinices duplicatus	Neverita duplicata	Naticacea	gastropods	benthic molluscs	352				Lower Jurassic				160461	160407	94431	10177		4.36093	1.59218			Heim et al. 2015	Animalia	Mollusca				Gastropoda	Caenogastropoda				Littorinimorpha						Naticoidea	Naticidae	Polinicinae		Neverita		Neverita duplicata		NA	NA
39	Sinum perspectivum	Sinum perspectivum	Naticacea	gastropods	benthic molluscs	746	5	5	1361	Lower Jurassic	Early Jurassic	from Order (see Zapata et al. 2014 in Wall-Palmer et al. 2020 https://doi.org/10.1186/s12862-020-01682-9)	younger	160053	160053	108672	10470		4.39115	1.57368			Heim et al. 2015	Animalia	Mollusca				Gastropoda	Caenogastropoda				Littorinimorpha						Naticoidea	Naticidae	Sininae		Sinum		Sinum perspectivum		5.72654	2.50979
40	Bullia digitalis	Bullia digitalis	Nassaridae	gastropods	benthic molluscs	557	200	4	40000	Eocene	Paleocene [Selandian]	for genus in PBDB	younger	225370	225370	216993	10871	Buccinum not in Heim either			40	10	from photograph of NMR 43191 http://www.marinespecies.org/aphia.php?p=image&tid=225370&pic=65571	Animalia	Mollusca				Gastropoda	Caenogastropoda				Neogastropoda						Buccinoidea	Nassariidae	Bulliinae		Bullia		Bullia digitalis		7.69037	3.88108
41	Nassa fossae	Nassarius fossae	Nassaridae	gastropods	benthic molluscs			0.1		Eocene				560818	560202		11404				30	20	from ZMA.MOL.97456 https://medialib.naturalis.nl/file/id/ZMA.MOLL.97456/format/large	Animalia	Mollusca				Gastropoda	Caenogastropoda				Neogastropoda						Buccinoidea	Nassariidae	Nassariinae		Nassarius		Nassarius fossae		NA	NA
42	Retusa canaliculata	Acteocina canaliculata	Retusidae	gastropods	benthic molluscs	1		0.2		Middle Jurassic				865830	160065	91361	11900		1.81637	0.935507			Heim et al. 2015	Animalia	Mollusca				Gastropoda	Heterobranchia	Euthyneura	Tectipleura		Cephalaspidea						Bulloidea	Tornatinidae			Acteocina		Acteocina canaliculata		NA	NA
43	Olivella biplicata	Callianax biplicata	Olivella	gastropods	benthic molluscs	1915		2		Cretaceous [Maestrichtian]				211104	1424883	407252	10881				22	11	from NMR 44068 http://www.marinespecies.org/aphia.php?p=image&tid=211104&pic=69665	Animalia	Mollusca				Gastropoda	Caenogastropoda				Neogastropoda						Olivoidea	Olividae	Olivellinae		Callianax		Callianax biplicata		NA	NA
44	Abarenicola pacifica	Abarenicola pacifica	Arenicolidae	bristle worms	worms	5	200	10	365	Triassic	Triassic	could not locate an new estimated age of this family, using Treatise value following Thayer	younger	326192	326192			only exists as family in PBDB			100	10	measured from Plate 4 Fig. 2 Healy & Wells 1959 (https://doi.org/10.1111/j.1469-7998.1959.tb05565.x)	Animalia	Annelida				Polychaeta	Sedentaria	Scolecida										Arenicolidae			Abarenicola		Abarenicola pacifica		5.25266	2.23926
45	Abarenicola pacifica	Abarenicola pacifica	Arenicolidae	bristle worms	worms	2.5	50	10	45.6	Triassic	Triassic	could not locate an new estimated age of this family, using Treatise value following Thayer	younger	326192	326192			only exists as family in PBDB			100	10	measured from Plate 4 Fig. 2 Healy & Wells 1959 (https://doi.org/10.1111/j.1469-7998.1959.tb05565.x)	Animalia	Annelida				Polychaeta	Sedentaria	Scolecida										Arenicolidae			Abarenicola		Abarenicola pacifica		4.34934	1.33593
46	Abarenicola pacifica	Abarenicola pacifica	Arenicolidae	bristle worms	worms	12	920	15	300	Triassic	Triassic	could not locate an new estimated age of this family, using Treatise value following Thayer	younger	326192	326192			only exists as family in PBDB			100	10	measured from Plate 4 Fig. 2 Healy & Wells 1959 (https://doi.org/10.1111/j.1469-7998.1959.tb05565.x)	Animalia	Annelida				Polychaeta	Sedentaria	Scolecida										Arenicolidae			Abarenicola		Abarenicola pacifica		4.9914	2.33018
47	Abarenicola pacifica	Abarenicola pacifica	Arenicolidae	bristle worms	worms	0.004				Triassic	Triassic	could not locate an new estimated age of this family, using Treatise value following Thayer	younger	326192	326192			only exists as family in PBDB			100	10	measured from Plate 4 Fig. 2 Healy & Wells 1959 (https://doi.org/10.1111/j.1469-7998.1959.tb05565.x)	Animalia	Annelida				Polychaeta	Sedentaria	Scolecida										Arenicolidae			Abarenicola		Abarenicola pacifica		NA	NA
48	Abarenicola vagabunda	Abarenicola claparedi vagabunda	Arenicolidae	bristle worms	worms	13		15		Triassic	Triassic	could not locate an new estimated age of this family, using Treatise value following Thayer	younger	336345	335762			only exists as family in PBDB			120	10	measured from Plate 4 Fig. 2 as A. vagabunda from Healy & Wells 1959 (https://doi.org/10.1111/j.1469-7998.1959.tb05565.x)	Animalia	Annelida				Polychaeta	Sedentaria	Scolecida										Arenicolidae			Abarenicola		Abarenicola claparedi	Abarenicola claparedi vagabunda	NA	NA
49	Abarenicola vagabunda	Abarenicola claparedi vagabunda	Arenicolidae	bristle worms	worms	6.7	65	30	204	Triassic	Triassic	could not locate an new estimated age of this family, using Treatise value following Thayer	younger	336345	335762			only exists as family in PBDB			120	10	measured from Plate 4 Fig. 2 as A. vagabunda from Healy & Wells 1959 (https://doi.org/10.1111/j.1469-7998.1959.tb05565.x)	Animalia	Annelida				Polychaeta	Sedentaria	Scolecida										Arenicolidae			Abarenicola		Abarenicola claparedi	Abarenicola claparedi vagabunda	4.52288	2.46371
50	Arenicola grubii	Arenicolides branchialis	Arenicolidae	bristle worms	worms	0.1				Triassic	Triassic	could not locate an new estimated age of this family, using Treatise value following Thayer	younger	155168	129869			only exists as family in PBDB			200	5	reported up to 200mm, narrowest dim estimated isometrically from: https://www.biodiversitylibrary.org/item/115339#page/18/mode/1up	Animalia	Annelida				Polychaeta	Sedentaria	Scolecida										Arenicolidae			Arenicolides		Arenicolides branchialis		NA	NA
51	Arenicola marina	Arenicola marina	Arenicolidae	bristle worms	worms	44			60	Triassic	Triassic	could not locate an new estimated age of this family, using Treatise value following Thayer	younger	129868	129868		7143				200	14	size reported 11-20cm, narrowest dim estimated from http://www.marlin.ac.uk/biotic/browse.php?sp=4238	Animalia	Annelida				Polychaeta	Sedentaria	Scolecida										Arenicolidae			Arenicola		Arenicola marina		NA	NA
52	Arenicola marina	Arenicola marina	Arenicolidae	bristle worms	worms	80	85	30	400	Triassic	Triassic	could not locate an new estimated age of this family, using Treatise value following Thayer	younger	129868	129868		7143				200	14	size reported 11-20cm, narrowest dim estimated from http://www.marlin.ac.uk/biotic/browse.php?sp=4238	Animalia	Annelida				Polychaeta	Sedentaria	Scolecida										Arenicolidae			Arenicola		Arenicola marina		4.66918	2.75614
53	Arenicola marina	Arenicola marina	Arenicolidae	bristle worms	worms	29.6	17	40	74	Triassic	Triassic	could not locate an new estimated age of this family, using Treatise value following Thayer	younger	129868	129868		7143				200	14	size reported 11-20cm, narrowest dim estimated from http://www.marlin.ac.uk/biotic/browse.php?sp=4238	Animalia	Annelida				Polychaeta	Sedentaria	Scolecida										Arenicolidae			Arenicola		Arenicola marina		3.81141	2.14825
54	Arenicola marina	Arenicola marina	Arenicolidae	bristle worms	worms	38	15		150	Triassic	Triassic	could not locate an new estimated age of this family, using Treatise value following Thayer	younger	129868	129868		7143				200	14	size reported 11-20cm, narrowest dim estimated from http://www.marlin.ac.uk/biotic/browse.php?sp=4238	Animalia	Annelida				Polychaeta	Sedentaria	Scolecida										Arenicolidae			Arenicola		Arenicola marina		NA	NA
55	Arenicola marina	Arenicola marina	Arenicolidae	bristle worms	worms	17	70	25	100	Triassic	Triassic	could not locate an new estimated age of this family, using Treatise value following Thayer	younger	129868	129868		7143				200	14	size reported 11-20cm, narrowest dim estimated from http://www.marlin.ac.uk/biotic/browse.php?sp=4238	Animalia	Annelida				Polychaeta	Sedentaria	Scolecida										Arenicolidae			Arenicola		Arenicola marina		4.1463	2.0749
56	Arenicola marina	Arenicola marina	Arenicolidae	bristle worms	worms	2.5	30	25	27	Triassic	Triassic	could not locate an new estimated age of this family, using Treatise value following Thayer	younger	129868	129868		7143				200	14	size reported 11-20cm, narrowest dim estimated from http://www.marlin.ac.uk/biotic/browse.php?sp=4238	Animalia	Annelida				Polychaeta	Sedentaria	Scolecida										Arenicolidae			Arenicola		Arenicola marina		3.57767	1.50627
57	Arenicola marina	Arenicola marina	Arenicolidae	bristle worms	worms	18.5	40	30	270	Triassic	Triassic	could not locate an new estimated age of this family, using Treatise value following Thayer	younger	129868	129868		7143				200	14	size reported 11-20cm, narrowest dim estimated from http://www.marlin.ac.uk/biotic/browse.php?sp=4238	Animalia	Annelida				Polychaeta	Sedentaria	Scolecida										Arenicolidae			Arenicola		Arenicola marina		4.49849	2.58545
58	Arenicola marina	Arenicola marina	Arenicolidae	bristle worms	worms	45	20	60	330	Triassic	Triassic	could not locate an new estimated age of this family, using Treatise value following Thayer	younger	129868	129868		7143				200	14	size reported 11-20cm, narrowest dim estimated from http://www.marlin.ac.uk/biotic/browse.php?sp=4238	Animalia	Annelida				Polychaeta	Sedentaria	Scolecida										Arenicolidae			Arenicola		Arenicola marina		4.28461	2.97363
59	Amphitrite ornata	Amphitrite ornata	Nonarenicolid Polychata	bristle worms	worms	12.7	10	3	46	Precambrian [Vendian]	Precambrian [Vendian]	following Thayer	older								14	2	measured from Thompson 2011 (https://www.semanticscholar.org/paper/Distal-Histidine-Flexibility-as-the-Key-to-in-from-Thompson/cd348921c589b5abb49cc160de1d75c3ecb2bde5)	Animalia	Annelida				Polychaeta																			5.57498	0.816842
60	Amphitrite ornata	Amphitrite ornata	Nonarenicolid Polychata	bristle worms	worms	12.7	10	3	46	Precambrian [Vendian]	Precambrian [Vendian]	following Thayer	older								14	2	measured from Thompson 2011 (https://www.semanticscholar.org/paper/Distal-Histidine-Flexibility-as-the-Key-to-in-from-Thompson/cd348921c589b5abb49cc160de1d75c3ecb2bde5)	Animalia	Annelida				Polychaeta																			5.57498	0.816842
61	Axiothella catenata	Axiothella catenata	Nonarenicolid Polychata	bristle worms	worms	1.1	52	15	21	Precambrian [Vendian]	Ordovician	similarity between agglutinated tubes in trace fossila and those made by family (see Becker-Kerber et al. 2021 (https://doi.org/10.1098/rspb.2021.1143)	older	130275	130275						15	5	measured from https://www.marinespecies.org/aphia.php?p=image&tid=130275&pic=40744	Animalia	Annelida				Polychaeta	Sedentaria	Scolecida										Maldanidae	Euclymeninae		Axiothella		Axiothella catenata		4.13753	1.17527
62	Capitellidae	Capitellidae	Capitellidae	bristle worms	worms	0	480		0	NA	Precambrian	no fossil record suggested in WoRMS, but trace fossils have similar morphology to burrows of this family, so using age of Gyrolithes per Powell 1977 (https://www.jstor.org/stable/1303686), age of Gyrolithes from PBDB	older	921	921	354936					10	0.5	max thoracic width from Tsutsumi and Kikuchi, 1984, Mar. Biol. 80:315-321 p. 317	Animalia	Annelida				Polychaeta	Sedentaria	Scolecida										Capitellidae							NA	NA
63	Cirriformia pacifica	Cirriformia	Capitellidae	bristle worms	worms	10	100	22	360	NA	Miocene	possibly only back to Miocene for family (https://doi.org/10.1016/j.jsames.2020.103042)	younger	129245	129245			This binomial does not readily appear in modern taxonomic databases or literature, and without the authority, cannot tell exactly what this is. Assuming that the genus placement is right, so assign body size from Cirriformia genus.			100	1	This binomial does not readily appear in modern taxonomic databases or literature, and without the authority, cannot tell exactly what this is. Assuming that the genus placement is right, so assign body size from Cirriformia genus.	Animalia	Annelida				Polychaeta	Sedentaria	Canalipalpata			Terebellida	Cirratuliformia						Cirratulidae			Cirriformia				NA	2.57569
64	Clymenella mucosa	Clymenella mucosa	Capitellidae	bristle worms	worms	1	400	5	146	NA	Ordovician	similarity between agglutinated tubes in trace fossila and those made by family (see Becker-Kerber et al. 2021 (https://doi.org/10.1098/rspb.2021.1143)	older	332712	332712						15	2	using values for congener C. torquata	Animalia	Annelida				Polychaeta	Sedentaria	Scolecida										Maldanidae	Euclymeninae		Clymenella		Clymenella mucosa		5.85472	1.54029
65	Clymenella torquata	Clymenella torquata	Capitellidae	bristle worms	worms	0.26	675	15	65	NA	Ordovician	similarity between agglutinated tubes in trace fossila and those made by family (see Becker-Kerber et al. 2021 (https://doi.org/10.1098/rspb.2021.1143)	older	130279	130279						15	2	measured from http://v3.boldsystems.org/index.php/Taxbrowser_Taxonpage?taxid=27310	Animalia	Annelida				Polychaeta	Sedentaria	Scolecida										Maldanidae	Euclymeninae		Clymenella		Clymenella torquata		5.02616	1.66597
66	Clymenella torquata	Clymenella torquata	Capitellidae	bristle worms	worms	0.75	610	20	168	NA	Ordovician	similarity between agglutinated tubes in trace fossila and those made by family (see Becker-Kerber et al. 2021 (https://doi.org/10.1098/rspb.2021.1143)	older	130279	130279						15	2	measured from http://v3.boldsystems.org/index.php/Taxbrowser_Taxonpage?taxid=27310	Animalia	Annelida				Polychaeta	Sedentaria	Scolecida										Maldanidae	Euclymeninae		Clymenella		Clymenella torquata		5.31362	2.2033
67	Clymenella torquata	Clymenella torquata	Capitellidae	bristle worms	worms	0.37	610	20	83	NA	Ordovician	similarity between agglutinated tubes in trace fossila and those made by family (see Becker-Kerber et al. 2021 (https://doi.org/10.1098/rspb.2021.1143)	older	130279	130279						15	2	measured from http://v3.boldsystems.org/index.php/Taxbrowser_Taxonpage?taxid=27310	Animalia	Annelida				Polychaeta	Sedentaria	Scolecida										Maldanidae	Euclymeninae		Clymenella		Clymenella torquata		5.00739	1.89707
68	Clymenella torquata	Clymenella torquata	Capitellidae	bristle worms	worms	0.75	318	20	87	NA	Ordovician	similarity between agglutinated tubes in trace fossila and those made by family (see Becker-Kerber et al. 2021 (https://doi.org/10.1098/rspb.2021.1143)	older	130279	130279						15	2	measured from http://v3.boldsystems.org/index.php/Taxbrowser_Taxonpage?taxid=27310	Animalia	Annelida				Polychaeta	Sedentaria	Scolecida										Maldanidae	Euclymeninae		Clymenella		Clymenella torquata		5.02783	1.91751
69	Clymenella torquata	Clymenella torquata	Capitellidae	bristle worms	worms	0.67	180	20	44	NA	Ordovician	similarity between agglutinated tubes in trace fossila and those made by family (see Becker-Kerber et al. 2021 (https://doi.org/10.1098/rspb.2021.1143)	older	130279	130279						15	2	measured from http://v3.boldsystems.org/index.php/Taxbrowser_Taxonpage?taxid=27310	Animalia	Annelida				Polychaeta	Sedentaria	Scolecida										Maldanidae	Euclymeninae		Clymenella		Clymenella torquata		4.73176	1.62145
70	Euzonus (Thoracophelia) mucronata	Thoracophelia mucronata	Capitellidae	bristle worms	worms	0.11	32100	30	1284	NA	Precambrian	for subclass	older	333443	715865						35	2	measurements from https://oimb.uoregon.edu/wp-content/uploads/2019/03/T_mucronata_2018.pdf	Animalia	Annelida				Polychaeta	Sedentaria	Scolecida										Opheliidae	Opheliinae		Thoracophelia		Thoracophelia mucronata		6.02078	3.26265
71	Euzonus (Thoracophelia) mucronata	Thoracophelia mucronata	Capitellidae	bristle worms	worms	0.11	11000	11	440	NA	Precambrian	for subclass	older	333443	715865						35	2	measurements from https://oimb.uoregon.edu/wp-content/uploads/2019/03/T_mucronata_2018.pdf	Animalia	Annelida				Polychaeta	Sedentaria	Scolecida										Opheliidae	Opheliinae		Thoracophelia		Thoracophelia mucronata		5.9914	2.36181
72	Heteromastus filiformis	Heteromastus filiformis	Capitellidae	bristle worms	worms	0.2	1000	15	40	NA	Precambrian	no fossil record suggested in WoRMS, but trace fossils have similar morphology to burrows of this family, so using age of Gyrolithes per Powell 1977 (https://www.jstor.org/stable/1303686), age of Gyrolithes from PBDB	older	129884	129884						100	1	from description in https://www.marinespecies.org/aphia.php?p=taxdetails&id=129884	Animalia	Annelida				Polychaeta	Sedentaria	Scolecida										Capitellidae			Heteromastus		Heteromastus filiformis		5.11634	1.45511
73	Heteromastus filiformis	Heteromastus filiformis	Capitellidae	bristle worms	worms	0.2	9300	10	730	NA	Precambrian	no fossil record suggested in WoRMS, but trace fossils have similar morphology to burrows of this family, so using age of Gyrolithes per Powell 1977 (https://www.jstor.org/stable/1303686), age of Gyrolithes from PBDB	older	129884	129884						100	1	from description in https://www.marinespecies.org/aphia.php?p=taxdetails&id=129884	Animalia	Annelida				Polychaeta	Sedentaria	Scolecida										Capitellidae			Heteromastus		Heteromastus filiformis		6.55369	2.54029
74	Heteromastus filiformis	Heteromastus filiformis	Capitellidae	bristle worms	worms	0	838	20	0	NA	Precambrian	no fossil record suggested in WoRMS, but trace fossils have similar morphology to burrows of this family, so using age of Gyrolithes per Powell 1977 (https://www.jstor.org/stable/1303686), age of Gyrolithes from PBDB	older	129884	129884						100	1	from description in https://www.marinespecies.org/aphia.php?p=taxdetails&id=129884	Animalia	Annelida				Polychaeta	Sedentaria	Scolecida										Capitellidae			Heteromastus		Heteromastus filiformis		#NAME?	#NAME?
75	Melinna palmata	Melinna palmata	Capitellidae	bristle worms	worms	0.014	8550	0.2	43	NA	Precambrian	for subclass	older	129808	129808						40	5	using size of congener M. albicincta http://v3.boldsystems.org/index.php/Taxbrowser_Taxonpage?taxid=494695	Animalia	Annelida				Polychaeta	Sedentaria	Canalipalpata			Terebellida	Terebelliformia						Melinnidae			Melinna		Melinna palmata		6.32384	-0.388539
76	Nephtys incisa	Nephtys incisa	Capitellidae	bristle worms	worms	0	9500	2	0	NA	Carboniferous [Arnsbergian]	Recent only in WoRMS, but apparent fossil record in PBDB, with 'neophytid' morphotypes in Miocene sediments of Russia, suggesting morphology has fossil record (see Gagaev 2018 doi:10.31610/zsr/2018.27.2.200)	older	130362	130362						60	10	https://www.marinespecies.org/aphia.php?p=image&tid=130362&pic=40596	Animalia	Annelida				Polychaeta	Errantia				Phyllodocida	Phyllodocida incertae sedis						Nephtyidae			Nephtys		Nephtys incisa		#NAME?	#NAME?
77	Neanthes arenaceodentata	Neanthes arenaceodentata	Capitellidae	bristle worms	worms	1				NA	Jurassic?	very poor fossil record, with no records in PBDB, but early biogeographic / cladistic analyses hypothesize 200 Ma (see Glasby 199 doi:10.3853/j.0812-7387.25.1999.1355)	younger	334084	334084									Animalia	Annelida				Polychaeta	Errantia				Phyllodocida	Nereidiformia						Nereididae	Nereidinae		Neanthes		Neanthes arenaceodentata		NA	NA
78	Nereis diversicolor	Hediste diversicolor	Capitellidae	bristle worms	worms	0.15				NA	Jurassic?	very poor fossil record, with no records in PBDB, but early biogeographic / cladistic analyses hypothesize 200 Ma (see Glasby 199 doi:10.3853/j.0812-7387.25.1999.1355)	younger	339374	152302									Animalia	Annelida				Polychaeta	Errantia				Phyllodocida	Nereidiformia						Nereididae	Nereidinae		Hediste		Hediste diversicolor		NA	NA
79	Nereis (Neanthes) succinea	Alitta succinea	Capitellidae	bristle worms	worms	0.02	45	0.2	4.9	NA	Jurassic?	very poor fossil record, with no records in PBDB, but early biogeographic / cladistic analyses hypothesize 200 Ma (see Glasby 199 doi:10.3853/j.0812-7387.25.1999.1355)	younger	155187	234850						35	7	https://www.marinespecies.org/aphia.php?p=image&tid=234850&pic=40738	Animalia	Annelida				Polychaeta	Errantia				Phyllodocida	Nereidiformia						Nereididae	Nereidinae		Alitta		Alitta succinea		5.23444	-1.33181
80	Nereis (Neanthes) succinea	Alitta succinea	Capitellidae	bristle worms	worms	0.12				NA	Jurassic?	very poor fossil record, with no records in PBDB, but early biogeographic / cladistic analyses hypothesize 200 Ma (see Glasby 199 doi:10.3853/j.0812-7387.25.1999.1355)	younger	155187	234850									Animalia	Annelida				Polychaeta	Errantia				Phyllodocida	Nereidiformia						Nereididae	Nereidinae		Alitta		Alitta succinea		NA	NA
81	Nereis (Alitta) virens	Alitta virens	Capitellidae	bristle worms	worms	1				NA	Jurassic?	very poor fossil record, with no records in PBDB, but early biogeographic / cladistic analyses hypothesize 200 Ma (see Glasby 199 doi:10.3853/j.0812-7387.25.1999.1355)	younger	335110	234851									Animalia	Annelida				Polychaeta	Errantia				Phyllodocida	Nereidiformia						Nereididae	Nereidinae		Alitta		Alitta virens		NA	NA
82	Nereis (Alitta) virens	Alitta virens	Capitellidae	bristle worms	worms	7.5	117	6	320	NA	Jurassic?	very poor fossil record, with no records in PBDB, but early biogeographic / cladistic analyses hypothesize 200 Ma (see Glasby 199 doi:10.3853/j.0812-7387.25.1999.1355)	younger	335110	234851						85	10	https://commons.wikimedia.org/wiki/File:Alitta_virens_(YPM_IZ_099508).jpeg	Animalia	Annelida				Polychaeta	Errantia				Phyllodocida	Nereidiformia						Nereididae	Nereidinae		Alitta		Alitta virens		5.41737	1.96026
83	Pectinaria californiensis	Pectinaria californiensis	Capitellidae	bristle worms	worms	0.0072	16000	5	12.4	NA	Precambrian	for subclass	older	337505	337505		7150				20	5	https://apps.ecology.wa.gov/publications/documents/1803379.pdf	Animalia	Annelida				Polychaeta	Sedentaria	Canalipalpata			Terebellida	Terebelliformia						Pectinariidae			Pectinaria		Pectinaria californiensis		4.38585	0.469354
84	Pectinaria gouldii	Pectinaria gouldii	Capitellidae	bristle worms	worms	3.3	10	6	4	NA	Precambrian	for subclass	older	334421	334421		7150				37	7	https://collections.peabody.yale.edu/search/Record/YPM-IZ-029917	Animalia	Annelida				Polychaeta	Sedentaria	Canalipalpata			Terebellida	Terebelliformia						Pectinariidae			Pectinaria		Pectinaria gouldii		3.66918	0.057174
85	Polydora ciliata	Polydora ciliata	Capitellidae	bristle worms	worms	0.04	250000	5	3650	NA	Precambrian	for subclass	older	131141	131141		7138				2.5	0.75	https://collections.peabody.yale.edu/search/Record/YPM-IZ-081279	Animalia	Annelida				Polychaeta	Sedentaria	Canalipalpata			Spionida	Spioniformia						Spionidae			Polydora		Polydora ciliata		7.67863	2.93823
86	Scolecolepides viridis	Marenzelleria viridis	Capitellidae	bristle worms	worms	0	780		0	NA	Precambrian	for subclass	older	334739	131135						14	1	https://collections.peabody.yale.edu/search/Record/YPM-IZ-076897	Animalia	Annelida				Polychaeta	Sedentaria	Canalipalpata			Spionida	Spioniformia						Spionidae			Marenzelleria		Marenzelleria viridis		NA	NA
87	Scoloplos robustus	Scoloplos robustus	Capitellidae	bristle worms	worms	0.06	58	13	0.74	NA	Cambrian	"No orbiniids are described from the fossil record (Rouse and Pleijel 2001). However, trace fossils of the Chondrites type have been shown to closely resemble burrows of S. armiger (Hertweck et al. 2007)."; Annelida Basal Groups and Pleistoannelida, Sedentaria I : Band 1: Annelida Basal Groups and Pleistoannelida, Sedentaria I, edited by Günter Purschke, et al., Walter de Gruyter GmbH, 2019. ProQ…	older	157565	157565						95	35	as Leitoscoloplos robustus https://treatment.plazi.org/GgServer/html/03C9912CFFCBFFAA01A716FBFF37FB78	Animalia	Annelida				Polychaeta	Sedentaria	Scolecida										Orbiniidae	Orbiniinae		Scoloplos		Scoloplos robustus		1.90159	-0.339862
88	Scoloplos robustus	Scoloplos robustus	Capitellidae	bristle worms	worms	0.31	58	13	3.6	NA	Cambrian	"No orbiniids are described from the fossil record (Rouse and Pleijel 2001). However, trace fossils of the Chondrites type have been shown to closely resemble burrows of S. armiger (Hertweck et al. 2007)."; Annelida Basal Groups and Pleistoannelida, Sedentaria I : Band 1: Annelida Basal Groups and Pleistoannelida, Sedentaria I, edited by Günter Purschke, et al., Walter de Gruyter GmbH, 2019. ProQ…	older	157565	157565						95	35	as Leitoscoloplos robustus https://treatment.plazi.org/GgServer/html/03C9912CFFCBFFAA01A716FBFF37FB78	Animalia	Annelida				Polychaeta	Sedentaria	Scolecida										Orbiniidae	Orbiniinae		Scoloplos		Scoloplos robustus		2.58866	0.347209
89	Scoloplos robustus	Scoloplos robustus	Capitellidae	bristle worms	worms	0.37	58	13	4.3	NA	Cambrian	"No orbiniids are described from the fossil record (Rouse and Pleijel 2001). However, trace fossils of the Chondrites type have been shown to closely resemble burrows of S. armiger (Hertweck et al. 2007)."; Annelida Basal Groups and Pleistoannelida, Sedentaria I : Band 1: Annelida Basal Groups and Pleistoannelida, Sedentaria I, edited by Günter Purschke, et al., Walter de Gruyter GmbH, 2019. ProQ…	older	157565	157565						95	35	as Leitoscoloplos robustus https://treatment.plazi.org/GgServer/html/03C9912CFFCBFFAA01A716FBFF37FB78	Animalia	Annelida				Polychaeta	Sedentaria	Scolecida										Orbiniidae	Orbiniinae		Scoloplos		Scoloplos robustus		2.66583	0.424375
90	Limulus polyphemus	Limulus polyphemus	Limulina	horsehoe crabs	arthropods			3	33	Lower Devonian [Middle Gedinanian]	Lower Ordovician	Bicknell & Pates 2020 https://doi.org/10.3389/feart.2020.0009	older	150514	150514	420274	18931				250	75	Prosoma width from Botton & Loveland (1992, Mar. Biol. 112:409-415, females larger than males. Sagittal height from isometry in Fig. 2 of sagittal x-section in Kutara et al. 2019 (doi:10.1638/2018-0195)	Animalia	Arthropoda	Chelicerata			Merostomata					Xiphosurida							Limulidae	Limulinae		Limulus		Limulus polyphemus		3.8567	0.672598
91	Limulus polyphemus	Limulus polyphemus	Limulina	horsehoe crabs	arthropods			3.5	1.13	Lower Devonian [Middle Gedinanian]	Lower Ordovician	Bicknell & Pates 2020 https://doi.org/10.3389/feart.2020.0009	older	150514	150514	420274	18931				250	75	Prosoma width from Botton & Loveland (1992, Mar. Biol. 112:409-415, females larger than males. Sagittal height from isometry in Fig. 2 of sagittal x-section in Kutara et al. 2019 (doi:10.1638/2018-0195)	Animalia	Arthropoda	Chelicerata			Merostomata					Xiphosurida							Limulidae	Limulinae		Limulus		Limulus polyphemus		2.32432	-0.725891
92	Squilla empusa	Squilla empusa	Stomatopoda	mantis shrimps	arthropods	7	7	212	28	Jurassic [Tithonian]	Jurassic [Tithonian]	following Thayer, but still supported in Van Der Wal 2017 doi: 10.7717/peerj.3844	younger	158466	158466	402242	22280		4.80936	1.9645			Heim et al. 2015	Animalia	Arthropoda	Crustacea		Multicrustacea	Malacostraca	Hoplocarida				Stomatopoda	Unipeltata					Squilloidea	Squillidae			Squilla		Squilla empusa		2.39878	2.45046
93	Oxyurostylis smithi	Oxyurostylis smithi	Cumacea	other shrimps	arthropods	0.125	404	1	10.5	Upper Permian [Guadalupian]	Carboniferous	Cumacean morphologies back to Carboniferous, see refs in Gerken et al. 2021:462 (DOI: 10.1111/zsc.12542)	older	157834	157834						6	1.5	length and width from image for YPM IZ 076836 (https://collections.peabody.yale.edu/search/Record/YPM-IZ-076836)	Animalia	Arthropoda	Crustacea		Multicrustacea	Malacostraca	Eumalacostraca			Peracarida	Cumacea							Diastylidae			Oxyurostylis		Oxyurostylis smithi		5.53547	-0.301848
94	Cyathura polita	Cyathura polita	Isopoda	isopods	arthropods	1				Pennsylvanian [Moscovian]				157847	157847						15	3	length and width estimated from photographs (https://www.invertebase.org/portal/collections/individual/index.php?occid=3198309&clid=0)	Animalia	Arthropoda	Crustacea		Multicrustacea	Malacostraca	Eumalacostraca			Peracarida	Isopoda	Cymothoida					Anthuroidea	Anthuridae			Cyathura		Cyathura polita		NA	NA
95	Edotea triloba	Edotia triloba	Isopoda	isopods	arthropods	1				Pennsylvanian [Moscovian]				1471533	157885						2	0.75	length and width from photograph YPM IZ 076837 (https://collections.peabody.yale.edu/search/Record/YPM-IZ-076837)	Animalia	Arthropoda	Crustacea		Multicrustacea	Malacostraca	Eumalacostraca			Peracarida	Isopoda	Valvifera						Idoteidae			Edotia		Edotia triloba		NA	NA
96	Acanthohaustorius	Acanthohaustorius	Amphipoda	amphipods	arthropods	1.7	800	10	490	Eocene	Cretaceous [Hauterivian]	Jarzembowski et al. 2020 https://doi.org/10.1016/j.cretres.2020.104429	younger	158013	158013						6	1	http://www.georgialifetraces.com/tag/dwarf-surf-clam/	Animalia	Arthropoda	Crustacea		Multicrustacea	Malacostraca	Eumalacostraca			Peracarida	Amphipoda	Amphilochidea	Lysianassida	Haustoriidira			Haustorioidea	Haustoriidae			Acanthohaustorius				6.38057	2.36716
97	Bathyporeia pilosa	Bathyporeia pilosa	Amphipoda	amphipods	arthropods	2	17000	7	12240	Eocene	Cretaceous [Hauterivian]	Jarzembowski et al. 2020 https://doi.org/10.1016/j.cretres.2020.104429	younger	103068	103068						4	0.2	longest dimension from Speybroeck et al. 2008, Helgol Mar Res 62:257-268 p. 261, narrowest dim inferred from isometric relationship in photographs of specimens, ~5% of length	Animalia	Arthropoda	Crustacea		Multicrustacea	Malacostraca	Eumalacostraca			Peracarida	Amphipoda	Senticaudata	Gammarida	Gammaridira			Gammaroidea	Bathyporeiidae			Bathyporeia		Bathyporeia pilosa		8.63202	3.60984
98	Bathyporeia sarsi	Bathyporeia sarsi	Amphipoda	amphipods	arthropods	2	60000	5	43200	Eocene	Cretaceous [Hauterivian]	Jarzembowski et al. 2020 https://doi.org/10.1016/j.cretres.2020.104429	younger	103073	103073						4	0.2	longest dimension from Speybroeck et al. 2008, Helgol Mar Res 62:257-268 p. 261, narrowest dim inferred from isometric relationship in photographs of specimens, ~5% of length	Animalia	Arthropoda	Crustacea		Multicrustacea	Malacostraca	Eumalacostraca			Peracarida	Amphipoda	Senticaudata	Gammarida	Gammaridira			Gammaroidea	Bathyporeiidae			Bathyporeia		Bathyporeia sarsi		9.32585	4.01142
99	Corophium volutator	Corophium volutator	Amphipoda	amphipods	arthropods	0.12	10000	5	119	Eocene	Cretaceous [Hauterivian]	Jarzembowski et al. 2020 https://doi.org/10.1016/j.cretres.2020.104429	younger	102101	102101						6	0.5	https://www.marinespecies.org/aphia.php?p=image&tid=102101&pic=115776	Animalia	Arthropoda	Crustacea		Multicrustacea	Malacostraca	Eumalacostraca			Peracarida	Amphipoda	Senticaudata	Corophiida	Corophiidira			Corophioidea	Corophiidae	Corophiinae	Corophiini	Corophium		Corophium volutator		6.36798	1.45148
100	Lepidactylus dytiscus	Lepidactylus dytiscus	Amphipoda	amphipods	arthropods	0.2	2800	3	2452	Eocene	Cretaceous [Hauterivian]	Jarzembowski et al. 2020 https://doi.org/10.1016/j.cretres.2020.104429	younger	491530	491530						4.5	1	https://www.alamy.com/higher-crustacea-of-new-york-city-crustacea-higher-crustacea-of-new-york-city-i-57-terior-pereiopoda-more-or-less-dissimilar-in-structure-and-adapted-for-burrowing-in-soft-bottoms-uropoda-all-biramous-the-last-pair-generally-unlike-the-others-a-family-which-possesses-great-abilities-in-burrowing-and-the-pereiopoda-are-correspondingly-greatly-modified-the-one-species-taken-pr…	Animalia	Arthropoda	Crustacea		Multicrustacea	Malacostraca	Eumalacostraca			Peracarida	Amphipoda	Amphilochidea	Lysianassida	Haustoriidira			Haustorioidea	Haustoriidae			Lepidactylus		Lepidactylus dytiscus		7.60277	2.5436
101	Monoculodes edwardsi	Ameroculodes edwardsi	Amphipoda	amphipods	arthropods	1				Eocene	Cretaceous [Hauterivian]	Jarzembowski et al. 2020 https://doi.org/10.1016/j.cretres.2020.104429	younger	157855	547000									Animalia	Arthropoda	Crustacea		Multicrustacea	Malacostraca	Eumalacostraca			Peracarida	Amphipoda	Amphilochidea	Amphilochida	Oedicerotidira			Oedicerotoidea	Oedicerotidae			Ameroculodes		Ameroculodes edwardsi		NA	NA
102	Neohaustorius schmitzi	Neohaustorius schmitzi	Amphipoda	amphipods	arthropods	0.2	800	2.5	70	Eocene	Cretaceous [Hauterivian]	Jarzembowski et al. 2020 https://doi.org/10.1016/j.cretres.2020.104429	younger	158121	158121						5.3	2	length from https://repository.si.edu/bitstream/handle/10088/16894/USNMP-117_3512_1965.pdf?sequence=1&isAllowed=y; width estimated from Fig. 4	Animalia	Arthropoda	Crustacea		Multicrustacea	Malacostraca	Eumalacostraca			Peracarida	Amphipoda	Amphilochidea	Lysianassida	Haustoriidira			Haustorioidea	Haustoriidae			Neohaustorius		Neohaustorius schmitzi		5.8365	0.920001
103	Parahaustorius longimerus	Parahaustorius longimerus	Amphipoda	amphipods	arthropods	6	500	3	1095	Eocene	Cretaceous [Hauterivian]	Jarzembowski et al. 2020 https://doi.org/10.1016/j.cretres.2020.104429	younger	421475	421475						10	4	https://repository.si.edu/bitstream/handle/10088/16894/USNMP-117_3512_1965.pdf?sequence=1&isAllowed=y	Animalia	Arthropoda	Crustacea		Multicrustacea	Malacostraca	Eumalacostraca			Peracarida	Amphipoda	Amphilochidea	Lysianassida	Haustoriidira			Haustorioidea	Haustoriidae			Parahaustorius		Parahaustorius longimerus		6.6506	2.1935
104	Paraphoxus spinosus	Eobrolgus spinosus	Amphipoda	amphipods	arthropods	5.4	29	2	33	Eocene	Cretaceous [Hauterivian]	Jarzembowski et al. 2020 https://doi.org/10.1016/j.cretres.2020.104429	younger	548793	158087						4.5	1	https://www.biodiversitylibrary.org/page/25135693#page/638/mode/1up; width est. from isomtery from https://www.invertebase.org/portal/taxa/index.php?tid=59748&taxauthid=1&clid=10	Animalia	Arthropoda	Crustacea		Multicrustacea	Malacostraca	Eumalacostraca			Peracarida	Amphipoda	Amphilochidea	Lysianassida	Haustoriidira			Haustorioidea	Phoxocephalidae	Phoxocephalinae		Eobrolgus		Eobrolgus spinosus		5.90785	0.496507
105	Protohaustorius deichmannae	Protohaustorius deichmannae	Amphipoda	amphipods	arthropods	5.5	50	6	100	Eocene	Cretaceous [Hauterivian]	Jarzembowski et al. 2020 https://doi.org/10.1016/j.cretres.2020.104429	younger	158136	158136						6	3	https://repository.si.edu/bitstream/handle/10088/16894/USNMP-117_3512_1965.pdf?sequence=1&isAllowed=y	Animalia	Arthropoda	Crustacea		Multicrustacea	Malacostraca	Eumalacostraca			Peracarida	Amphipoda	Amphilochidea	Lysianassida	Haustoriidira			Haustorioidea	Haustoriidae			Protohaustorius		Protohaustorius deichmannae		5.4351	1.45511
106	Pseudohaustorius caroliniensis	Pseudohaustorius caroliniensis	Amphipoda	amphipods	arthropods	1.4	20	5	10	Eocene	Cretaceous [Hauterivian]	Jarzembowski et al. 2020 https://doi.org/10.1016/j.cretres.2020.104429	younger	491534	491534						8	4	https://repository.si.edu/bitstream/handle/10088/16894/USNMP-117_3512_1965.pdf?sequence=1&isAllowed=y	Animalia	Arthropoda	Crustacea		Multicrustacea	Malacostraca	Eumalacostraca			Peracarida	Amphipoda	Amphilochidea	Lysianassida	Haustoriidira			Haustorioidea	Haustoriidae			Pseudohaustorius		Pseudohaustorius caroliniensis		4.38934	0.375933
107	Penaeus duorarum	Penaeus duorarum	Penaeidea	other shrimps	arthropods	50		4		Triassic [Induan]				246391	246391		22631				50	10	length and width from photograph of USNM 232944	Animalia	Arthropoda	Crustacea		Multicrustacea	Malacostraca	Eumalacostraca			Eucarida	Decapoda	Dendrobranchiata					Penaeoidea	Penaeidae			Penaeus		Penaeus duorarum		NA	NA
108	Homarus americanus	Homarus americanus	Nephropsidea	lobsters	arthropods	0.6	0.25	8	0.05	Triassic [Induan]	Cretaceous [Valanginian]	Tshudy et al. 2018 (doi: 10.1017/jpa.2017.65)	younger	156134	156134	216149	22480		4.10439	2.41397			Heim et al. 2015	Animalia	Arthropoda	Crustacea		Multicrustacea	Malacostraca	Eumalacostraca			Eucarida	Decapoda	Pleocyemata	Astacidea				Nephropoidea	Nephropidae			Homarus		Homarus americanus		1.65106	-1.72098
109	Axius serratus	Axius serratus	Thalassinidea	ghost shrimps	arthropods	11.4	12	300	100	Jurassic [Toarcian]	Devonian	for axiid morphology, see Feldmann & Schweitzer 2019 (https://doi.org/10.1093/jcbiol/ruz066)	older	158379	158379	403145	22333				6	2	https://bioone.org/journals/journal-of-crustacean-biology/volume-31/issue-1/10-3321.1/Plankton-Caught-Zoeal-Stages-and-Megalopa-of-the-Lobster-Shrimp/10.1651/10-3321.1.short	Animalia	Arthropoda	Crustacea		Multicrustacea	Malacostraca	Eumalacostraca			Eucarida	Decapoda	Pleocyemata	Axiidea					Axiidae			Axius		Axius serratus		3.91222	3.15408
110	Callianassa californiensis	Neotrypaea californiensis	Thalassinidea	ghost shrimps	arthropods	35	90	76	1140	Jurassic [Toarcian]	Devonian	for axiid morphology, see Feldmann & Schweitzer 2019 (https://doi.org/10.1093/jcbiol/ruz066)	older	465346	465347	391177	218206				70	18	source = Dumbauld et al. 1996 J. Crustac. Biol. 16(4):689-708. longest axis as "total length", inferred from linear relationship of total length to carapace length in Table 1, with typical carapace length take from Fig. 2B	Animalia	Arthropoda	Crustacea		Multicrustacea	Malacostraca	Eumalacostraca			Eucarida	Decapoda	Pleocyemata	Axiidea					Callianassidae			Neotrypaea		Neotrypaea californiensis		4.61119	3.61468
111	Callianassa californiensis	Neotrypaea californiensis	Thalassinidea	ghost shrimps	arthropods	85	35	10	1095	Jurassic [Toarcian]	Devonian	for axiid morphology, see Feldmann & Schweitzer 2019 (https://doi.org/10.1093/jcbiol/ruz066)	older	465346	465347	391177	218206				70	18	source = Dumbauld et al. 1996 J. Crustac. Biol. 16(4):689-708. longest axis as "total length", inferred from linear relationship of total length to carapace length in Table 1, with typical carapace length take from Fig. 2B	Animalia	Arthropoda	Crustacea		Multicrustacea	Malacostraca	Eumalacostraca			Eucarida	Decapoda	Pleocyemata	Axiidea					Callianassidae			Neotrypaea		Neotrypaea californiensis		5.47451	2.71638
112	Callianassa islagrande	Callichirus islagrande	Thalassinidea	ghost shrimps	arthropods	23	47	105	170	Jurassic [Toarcian]	Devonian	for axiid morphology, see Feldmann & Schweitzer 2019 (https://doi.org/10.1093/jcbiol/ruz066)	older	478116	421819	218168	91435				87	8.5	p. 8 https://repository.si.edu/bitstream/handle/10088/23929/SMC_93_Schmitt_1935_2_1-21.pdf?sequence=1&isAllowed=y	Animalia	Arthropoda	Crustacea		Multicrustacea	Malacostraca	Eumalacostraca			Eucarida	Decapoda	Pleocyemata	Axiidea					Callichiridae			Callichirus		Callichirus islagrande		3.97021	2.9286
113	Callianassa major	Callichirus major	Thalassinidea	ghost shrimps	arthropods	0.123	100		4.5	Jurassic [Toarcian]	Devonian	for axiid morphology, see Feldmann & Schweitzer 2019 (https://doi.org/10.1093/jcbiol/ruz066)	older	478128	367975	218169	91435				114	28	length from https://www.biodiversitylibrary.org/page/24680585#page/301/mode/1up; width est. as 1/4 length from https://www.flickr.com/photos/crabby_taxonomist/7212901198	Animalia	Arthropoda	Crustacea		Multicrustacea	Malacostraca	Eumalacostraca			Eucarida	Decapoda	Pleocyemata	Axiidea					Callichiridae			Callichirus		Callichirus major		NA	NA
114	Callianassa major	Callichirus major	Thalassinidea	ghost shrimps	arthropods	0.4	1	148	0.057	Jurassic [Toarcian]	Devonian	for axiid morphology, see Feldmann & Schweitzer 2019 (https://doi.org/10.1093/jcbiol/ruz066)	older	478128	367975	218169	91435				114	28	length from https://www.biodiversitylibrary.org/page/24680585#page/301/mode/1up; width est. as 1/4 length from https://www.flickr.com/photos/crabby_taxonomist/7212901198	Animalia	Arthropoda	Crustacea		Multicrustacea	Malacostraca	Eumalacostraca			Eucarida	Decapoda	Pleocyemata	Axiidea					Callichiridae			Callichirus		Callichirus major		-0.171174	-0.396901
115	Callianassa major	Callichirus major	Thalassinidea	ghost shrimps	arthropods			400		Jurassic [Toarcian]				478128	367975	218169	91435							Animalia	Arthropoda	Crustacea		Multicrustacea	Malacostraca	Eumalacostraca			Eucarida	Decapoda	Pleocyemata	Axiidea					Callichiridae			Callichirus		Callichirus major		NA	NA
116	Callianassa stebbingi	Gilvossius tyrrhenus	Thalassinidea	ghost shrimps	arthropods	25	416	25	145	Jurassic [Toarcian]	Devonian	for axiid morphology, see Feldmann & Schweitzer 2019 (https://doi.org/10.1093/jcbiol/ruz066)	older	1399263	1398927						70	18	longest dimension as total length from FAO SPECIES CATALOGUE Vol.13. Marine Lobsters of the World: (http://www.fao.org/3/t0411e/t0411e43.pdf); narrowest dim estimated from isometry with photographs of specimens, ~25%.	Animalia	Arthropoda	Crustacea		Multicrustacea	Malacostraca	Eumalacostraca			Eucarida	Decapoda	Pleocyemata	Axiidea					Callianassidae			Gilvossius		Gilvossius tyrrhenus		4.19853	2.23627
117	Callianassa sp.	Callianassa	Thalassinidea	ghost shrimps	arthropods	30	30	100	3340	Jurassic [Toarcian]	Devonian	for axiid morphology, see Feldmann & Schweitzer 2019 (https://doi.org/10.1093/jcbiol/ruz066)	older	107072	107072	22349	22349		4.82598	1.97035			Heim et al. 2015	Animalia	Arthropoda	Crustacea		Multicrustacea	Malacostraca	Eumalacostraca			Eucarida	Decapoda	Pleocyemata	Axiidea					Callianassidae			Callianassa				4.79631	4.20071
118	Callianasids	Callianassa	Thalassinidea	ghost shrimps	arthropods	150	1.8	100	180	Jurassic [Toarcian]	Devonian	for axiid morphology, see Feldmann & Schweitzer 2019 (https://doi.org/10.1093/jcbiol/ruz066)	older	107072	107072	22349	22349	assuming this refers to, say, the genus Callianassa	4.82598	1.97035			Heim et al. 2015	Animalia	Arthropoda	Crustacea		Multicrustacea	Malacostraca	Eumalacostraca			Eucarida	Decapoda	Pleocyemata	Axiidea					Callianassidae			Callianassa				3.52784	2.93224
119	Callianassa major	Callichirus major	Thalassinidea	ghost shrimps	arthropods		16	150		Jurassic [Toarcian]				478128	367975	218169	91435							Animalia	Arthropoda	Crustacea		Multicrustacea	Malacostraca	Eumalacostraca			Eucarida	Decapoda	Pleocyemata	Axiidea					Callichiridae			Callichirus		Callichirus major		NA	NA
120	Upogebia major	Upogebia major	Thalassinidea	other decapods	arthropods	0.03				Jurassic [Toarcian]				367758	367758		22749		4.90917	1.99963			Heim et al. 2015	Animalia	Arthropoda	Crustacea		Multicrustacea	Malacostraca	Eumalacostraca			Eucarida	Decapoda	Pleocyemata	Gebiidea					Upogebiidae			Upogebia		Upogebia major		NA	NA
121	Callianassa stebbingi	Gilvossius tyrrhenus	Thalassinidea	ghost shrimps	arthropods	0.1				Jurassic [Toarcian]				1399263	1398927						70	18	longest dimension as total length from FAO SPECIES CATALOGUE Vol.13. Marine Lobsters of the World: (http://www.fao.org/3/t0411e/t0411e43.pdf); narrowest dim estimated from isometry with photographs of specimens.	Animalia	Arthropoda	Crustacea		Multicrustacea	Malacostraca	Eumalacostraca			Eucarida	Decapoda	Pleocyemata	Axiidea					Callianassidae			Gilvossius		Gilvossius tyrrhenus		NA	NA
122	Upogebia litoralis	Upogebia pusilla	Thalassinidea	other decapods	arthropods	0.03	432		5	Jurassic [Toarcian]	Jurassic	references in Haug et al. 2013 https://www.jstor.org/stable/24921220	younger	181547	107741		22749		4.90917	1.99963			Heim et al. 2015	Animalia	Arthropoda	Crustacea		Multicrustacea	Malacostraca	Eumalacostraca			Eucarida	Decapoda	Pleocyemata	Gebiidea					Upogebiidae			Upogebia		Upogebia pusilla		NA	NA
123	Pagurus bernhardus	Pagurus bernhardus	Paguridea	hermit crabs	arthropods	1200		1		Jurassic [Pliensbachian]				107232	107232	149529	22595				30	20	difficult to determine size given life habit, but estimating typical size using image from WoRMS (http://www.marinespecies.org/aphia.php?p=image&tid=107232&pic=50155)	Animalia	Arthropoda	Crustacea		Multicrustacea	Malacostraca	Eumalacostraca			Eucarida	Decapoda	Pleocyemata	Anomura				Paguroidea	Paguridae			Pagurus		Pagurus bernhardus		NA	NA
124	Lepidopa websteri	Lepidopa websteri	Hippidea	crabs	arthropods	12	5	10	22	Lower-Middle Oligocene	Lower-Middle Oligocene	following Thayer	younger	158396	158396	389458	272111	sand crab			20	8	carapace length from Faulkes 2014 (DOI: DOI:10.1163/15685403-00003326) Fig. 2	Animalia	Arthropoda	Crustacea		Multicrustacea	Malacostraca	Eumalacostraca			Eucarida	Decapoda	Pleocyemata	Anomura				Hippoidea	Albuneidae	Lepidopinae		Lepidopa		Lepidopa websteri		4.1297	1.01939
125	Lepidopa websteri	Lepidopa websteri	Hippidea	crabs	arthropods	11.3		6		Lower-Middle Oligocene				158396	158396	389458	272111	sand crab			20	8	carapace length from Faulkes 2014 (DOI: DOI:10.1163/15685403-00003326) Fig. 2	Animalia	Arthropoda	Crustacea		Multicrustacea	Malacostraca	Eumalacostraca			Eucarida	Decapoda	Pleocyemata	Anomura				Hippoidea	Albuneidae	Lepidopinae		Lepidopa		Lepidopa websteri		NA	NA
126	Ocypode quadrata	Ocypode quadrata	Brachyura (Ocypodidae)	crabs	arthropods	450	4	60	657	Jurassic [Pliensbachian]	Jurassic [Pliensbachian]	following Thayer	younger	158432	158432	226074	22582		3.38043	1.46154			Heim et al. 2015	Animalia	Arthropoda	Crustacea		Multicrustacea	Malacostraca	Eumalacostraca			Eucarida	Decapoda	Pleocyemata	Brachyura		Eubrachyura	Thoracotremata	Ocypodoidea	Ocypodidae	Ocypodinae		Ocypode		Ocypode quadrata		4.78036	3.27268
127	Ocypode quadrata	Ocypode quadrata	Brachyura (Ocypodidae)	crabs	arthropods	106	9	15	348	Jurassic [Pliensbachian]	Jurassic [Pliensbachian]	following Thayer	younger	158432	158432	226074	22582		3.38043	1.46154			Heim et al. 2015	Animalia	Arthropoda	Crustacea		Multicrustacea	Malacostraca	Eumalacostraca			Eucarida	Decapoda	Pleocyemata	Brachyura		Eubrachyura	Thoracotremata	Ocypodoidea	Ocypodidae	Ocypodinae		Ocypode		Ocypode quadrata		5.10643	2.39463
128	Ocypode quadrata	Ocypode quadrata	Brachyura (Ocypodidae)	crabs	arthropods	600				Jurassic [Pliensbachian]	Jurassic [Pliensbachian]	following Thayer	younger	158432	158432	226074	22582		3.38043	1.46154			Heim et al. 2015	Animalia	Arthropoda	Crustacea		Multicrustacea	Malacostraca	Eumalacostraca			Eucarida	Decapoda	Pleocyemata	Brachyura		Eubrachyura	Thoracotremata	Ocypodoidea	Ocypodidae	Ocypodinae		Ocypode		Ocypode quadrata		NA	NA
129	Ocypode quadrata	Ocypode quadrata	Brachyura (Ocypodidae)	crabs	arthropods	225				Jurassic [Pliensbachian]	Jurassic [Pliensbachian]	following Thayer	younger	158432	158432	226074	22582		3.38043	1.46154			Heim et al. 2015	Animalia	Arthropoda	Crustacea		Multicrustacea	Malacostraca	Eumalacostraca			Eucarida	Decapoda	Pleocyemata	Brachyura		Eubrachyura	Thoracotremata	Ocypodoidea	Ocypodidae	Ocypodinae		Ocypode		Ocypode quadrata		NA	NA
130	Ocypode quadrata	Ocypode quadrata	Brachyura (Ocypodidae)	crabs	arthropods	7.6		0.3		Jurassic [Pliensbachian]	Jurassic [Pliensbachian]	following Thayer	younger	158432	158432	226074	22582		3.38043	1.46154			Heim et al. 2015	Animalia	Arthropoda	Crustacea		Multicrustacea	Malacostraca	Eumalacostraca			Eucarida	Decapoda	Pleocyemata	Brachyura		Eubrachyura	Thoracotremata	Ocypodoidea	Ocypodidae	Ocypodinae		Ocypode		Ocypode quadrata		NA	NA
131	Dotilla fenestrata	Dotilla fenestrata	Brachyura (Ocypodidae)	crabs	arthropods		50	12.5		Jurassic [Pliensbachian]	Jurassic [Pliensbachian]	following Thayer	younger	207599	207599			"The Dotilla 's digging activity results in the movement of a large quantity of sediment, which we estimated at around 900 ml /m2 per day at sites where crab density averaged 120 per m2 (n=12)." --Gheradi & Russo (2001; J. Zool. Lon. 253, 211-233, p.213)			8	8	Gherardi and Russo (2001; J. Zool. Lon. 253:211-233) cite "nearly circular" burrows of D. fenestrata averaged 8mm in diameter. On p. 214 they state the size of the burrow resident and the hole diameter are correlated (but provide no coefficient nor figure with the data), so assuming ~8mm represents narrowest dimension of animal. Their "large" specimens are greater than 7mm in ALW (antero-lateral …	Animalia	Arthropoda	Crustacea		Multicrustacea	Malacostraca	Eumalacostraca			Eucarida	Decapoda	Pleocyemata	Brachyura		Eubrachyura	Thoracotremata	Ocypodoidea	Dotillidae	Dotillinae		Dotilla		Dotilla fenestrata		NA	NA
132	Uca (Leptuca) pugilator	Leptuca pugilator	Brachyura (Ocypodidae)	crabs	arthropods	6	30	29	66	Jurassic [Pliensbachian]	Jurassic [Pliensbachian]	following Thayer	younger	158462	955239			fiddler crab			20	10	longest axis as carapace width and narrowest axis estimated from photograph from Yale Peabody museum: https://collections.peabody.yale.edu/search/Record/YPM-IZ-100155	Animalia	Arthropoda	Crustacea		Multicrustacea	Malacostraca	Eumalacostraca			Eucarida	Decapoda	Pleocyemata	Brachyura		Eubrachyura	Thoracotremata	Ocypodoidea	Ocypodidae	Gelasiminae		Leptuca		Leptuca pugilator		4.04752	1.9589
133	Uca (Leptuca) pugilator	Leptuca pugilator	Brachyura (Ocypodidae)	crabs	arthropods	13.3	6.6	0.2	32	Jurassic [Pliensbachian]	Jurassic [Pliensbachian]	following Thayer	younger	158462	955239			fiddler crab			20	10	longest axis as carapace width and narrowest axis estimated from photograph from Yale Peabody museum: https://collections.peabody.yale.edu/search/Record/YPM-IZ-100155	Animalia	Arthropoda	Crustacea		Multicrustacea	Malacostraca	Eumalacostraca			Eucarida	Decapoda	Pleocyemata	Brachyura		Eubrachyura	Thoracotremata	Ocypodoidea	Ocypodidae	Gelasiminae		Leptuca		Leptuca pugilator		5.89449	-0.516857
134	Uca (Leptuca) pugilator	Leptuca pugilator	Brachyura (Ocypodidae)	crabs	arthropods	19.3	30	29	211	Jurassic [Pliensbachian]	Jurassic [Pliensbachian]	following Thayer	younger	158462	955239			fiddler crab			20	10	longest axis as carapace width and narrowest axis estimated from photograph from Yale Peabody museum: https://collections.peabody.yale.edu/search/Record/YPM-IZ-100155	Animalia	Arthropoda	Crustacea		Multicrustacea	Malacostraca	Eumalacostraca			Eucarida	Decapoda	Pleocyemata	Brachyura		Eubrachyura	Thoracotremata	Ocypodoidea	Ocypodidae	Gelasiminae		Leptuca		Leptuca pugilator		4.55226	2.46364
135	Uca (Minuca) pugnax	Minuca pugnax	Brachyura (Ocypodidae)	crabs	arthropods	90	30	0.2	1000	Jurassic [Pliensbachian]	Jurassic [Pliensbachian]	following Thayer	younger	158463	955270			fiddler crab			20	7	longest axis as carapace width and narrowest axis estimated from photograph from Yale Peabody museum: https://collections.peabody.yale.edu/search/Record/YPM-IZ-100009	Animalia	Arthropoda	Crustacea		Multicrustacea	Malacostraca	Eumalacostraca			Eucarida	Decapoda	Pleocyemata	Brachyura		Eubrachyura	Thoracotremata	Ocypodoidea	Ocypodidae	Gelasiminae		Minuca		Minuca pugnax		7.54424	0.977993
136	Uca (Minuca) pugnax	Minuca pugnax	Brachyura (Ocypodidae)	crabs	arthropods	10.6	30	0.2	116	Jurassic [Pliensbachian]	Jurassic [Pliensbachian]	following Thayer	younger	158463	955270			fiddler crab			20	7	longest axis as carapace width and narrowest axis estimated from photograph from Yale Peabody museum: https://collections.peabody.yale.edu/search/Record/YPM-IZ-100009	Animalia	Arthropoda	Crustacea		Multicrustacea	Malacostraca	Eumalacostraca			Eucarida	Decapoda	Pleocyemata	Brachyura		Eubrachyura	Thoracotremata	Ocypodoidea	Ocypodidae	Gelasiminae		Minuca		Minuca pugnax		6.6087	0.0424508
137	Uca (Minuca) pugnax	Minuca pugnax	Brachyura (Ocypodidae)	crabs	arthropods	100.6	30	0.2	1102	Jurassic [Pliensbachian]	Jurassic [Pliensbachian]	following Thayer	younger	158463	955270			fiddler crab			20	7	longest axis as carapace width and narrowest axis estimated from photograph from Yale Peabody museum: https://collections.peabody.yale.edu/search/Record/YPM-IZ-100009	Animalia	Arthropoda	Crustacea		Multicrustacea	Malacostraca	Eumalacostraca			Eucarida	Decapoda	Pleocyemata	Brachyura		Eubrachyura	Thoracotremata	Ocypodoidea	Ocypodidae	Gelasiminae		Minuca		Minuca pugnax		7.58642	1.02017
138	Uca (Minuca) pugnax	Minuca pugnax	Brachyura (Ocypodidae)	crabs	arthropods	0.019	87		0.06	Jurassic [Pliensbachian]	Jurassic [Pliensbachian]	following Thayer	younger	158463	955270			fiddler crab			20	7	longest axis as carapace width and narrowest axis estimated from photograph from Yale Peabody museum: https://collections.peabody.yale.edu/search/Record/YPM-IZ-100009	Animalia	Arthropoda	Crustacea		Multicrustacea	Malacostraca	Eumalacostraca			Eucarida	Decapoda	Pleocyemata	Brachyura		Eubrachyura	Thoracotremata	Ocypodoidea	Ocypodidae	Gelasiminae		Minuca		Minuca pugnax		NA	NA
139	Uca sp.	Uca	Brachyura (Ocypodidae)	crabs	arthropods	90		30		Jurassic [Pliensbachian]	Jurassic [Pliensbachian]	following Thayer	younger	106971	106971	22745	22745	fiddler crab			20	10	body size take as other fiddler crabs in dataset: Leptuca and Minuca	Animalia	Arthropoda	Crustacea		Multicrustacea	Malacostraca	Eumalacostraca			Eucarida	Decapoda	Pleocyemata	Brachyura		Eubrachyura	Thoracotremata	Ocypodoidea	Ocypodidae	Ucinae		Uca				NA	NA
140	Callinectes sapidus	Callinectes sapidus	Brachyura (non-Ocypodidae)	crabs	arthropods			8	699	Jurassic [Pliensbachian]	Jurassic [Pliensbachian]	following Thayer	younger	107379	107379	224969	22350	blue crab			140	33	longest dim as carapace width and narrowest dim as carapace height (cheliped view) from photograph of specimen USNM 1408398	Animalia	Arthropoda	Crustacea		Multicrustacea	Malacostraca	Eumalacostraca			Eucarida	Decapoda	Pleocyemata	Brachyura		Eubrachyura	Heterotremata	Portunoidea	Portunidae	Portuninae		Callinectes		Callinectes sapidus		5.11324	2.42453
141	Ovalipes ocellatus	Ovalipes ocellatus	Brachyura (non-Ocypodidae)	crabs	arthropods	224		4		Jurassic [Pliensbachian]	Jurassic [Pliensbachian]	following Thayer	younger	158434	158434		22591				63.5	15	longest axis as carapace width from USNM 185419, estimating carapace height from isometric relationship for Callinectes sapidus (sim. size taxon).	Animalia	Arthropoda	Crustacea		Multicrustacea	Malacostraca	Eumalacostraca			Eucarida	Decapoda	Pleocyemata	Brachyura		Eubrachyura	Heterotremata	Portunoidea	Ovalipidae			Ovalipes		Ovalipes ocellatus		NA	NA
142	Asterias rubens	Asterias rubens	Asteroidea (clam-digging)	starfishes	echinoderms	500	31	15	5657	Triassic	Jurassic, Hettangian [Liasicus]	for genus in PBDB	younger	123776	123776	82667	31411		5.38307	1.98498			Heim et al. 2015	Animalia	Echinodermata	Asterozoa			Asteroidea				Forcipulatacea	Forcipulatida							Asteriidae			Asterias		Asterias rubens		5.57783	3.60564
143	Asterias forbesi	Asterias forbesi	Asteroidea (clam-digging)	starfishes	echinoderms	2		1		Triassic	Jurassic, Hettangian [Liasicus]	for genus in PBDB	younger	158489	158489		31411		5.38307	1.98498			Heim et al. 2015	Animalia	Echinodermata	Asterozoa			Asteroidea				Forcipulatacea	Forcipulatida							Asteriidae			Asterias		Asterias forbesi		NA	NA
144	Pisaster brevispinus	Pisaster brevispinus	Asteroidea (clam-digging)	starfishes	echinoderms	3200		10		Triassic	Jurassic, Hettangian [Liasicus]	as for Thayer group	younger	240757	240757						150	25	max diameter from holotype for Asterias brevispina (=P. brevispinus), USNM 1285; height estimated from isotometry with lateral photos of adult specimens.	Animalia	Echinodermata	Asterozoa			Asteroidea				Forcipulatacea	Forcipulatida							Asteriidae			Pisaster		Pisaster brevispinus		NA	NA
145	Oreaster reticulatus	Oreaster reticulatus	Asteroidea (Oreasteridae)	starfishes	echinoderms	600	0.14	0.2	31	Recent	Recent	most source have as Recent only, rejecting lone Jurassic PBDB record	younger	178210	178210		81301				50	16	up to 50cm reported in Hendler, G.; Miller, J.E.; Pawson, D.L.; Kier, P.M. 1995. Sea stars, sea urchins, and allies. Echinoderms of Florida and the Caribbean Sea. Smithsonian Institution Press. (http://www.marinespecies.org/aphia.php?p=attrdetails&id=121449&tid=178210); height estimated as 1/3 diameter per images on WoRMS.	Animalia	Echinodermata	Asterozoa			Asteroidea				Valvatacea	Valvatida							Oreasteridae			Oreaster		Oreaster reticulatus		5.67658	-0.530645
146	Amphipholis sp.	Amphipholis	Ophiuroidea	brittle stars	echinoderms	0.6		6		Ordovician [Arenigian]				123612	123612						4	1.5	Species from this genus tend to be very small (<1cm disc diameter), using 4mm measurement of disc diameter for A. squamata from Attaran-Fariman & Beygmoradi A (2016; Iranian Journal of Fisheries Sciences)—see their Fig. 2; narrowest dim estimated as 1.5 times the diameter of the leg, so 1.5mm	Animalia	Echinodermata	Asterozoa			Ophiuroidea	Myophiuroidea	Metophiurida		Ophintegrida	Amphilepidida	Gnathophiurina					Amphiuroidea	Amphiuridae			Amphipholis				NA	NA
147	Dendraster excentricus	Dendraster excentricus	Clypeasteroida	sand dollars	echinoderms	196	10	3	715	Paleocene	Cretaceous	for 'sand dollars' per Mongiardino Koch et al. 2022 https://doi.org/10.7554/eLife.72460	younger	513215	513215	392118	33119				84	15	test diameter as longest dimension measured from (http://www.marinespecies.org/aphia.php?p=image&tid=513215&pic=146366); test height noted as being ~5x smaller than diameter (https://inverts.wallawalla.edu/Echinodermata/Class%20Echinoidea/Dendraster_excentricus.html)	Animalia	Echinodermata	Echinozoa			Echinoidea	Euechinoidea	Irregularia		Neognathostomata	Clypeasteroida	Scutellina	Scutelliformes				Scutelloidea	Dendrasteridae			Dendraster		Dendraster excentricus		5.89146	2.00839
148	Dendraster excentricus	Dendraster excentricus	Clypeasteroida	sand dollars	echinoderms	250	10	2	912	Paleocene	Cretaceous	for 'sand dollars' per Mongiardino Koch et al. 2022 https://doi.org/10.7554/eLife.72460	younger	513215	513215	392118	33119				84	15	test diameter as longest dimension measured from (http://www.marinespecies.org/aphia.php?p=image&tid=513215&pic=146366); test height noted as being ~5x smaller than diameter (https://inverts.wallawalla.edu/Echinodermata/Class%20Echinoidea/Dendraster_excentricus.html)	Animalia	Echinodermata	Echinozoa			Echinoidea	Euechinoidea	Irregularia		Neognathostomata	Clypeasteroida	Scutellina	Scutelliformes				Scutelloidea	Dendrasteridae			Dendraster		Dendraster excentricus		6.17324	1.93799
149	Dendraster excentricus	Dendraster excentricus	Clypeasteroida	sand dollars	echinoderms	250	153	2	10945	Paleocene	Cretaceous	for 'sand dollars' per Mongiardino Koch et al. 2022 https://doi.org/10.7554/eLife.72460	younger	513215	513215	392118	33119				84	15	test diameter as longest dimension measured from (http://www.marinespecies.org/aphia.php?p=image&tid=513215&pic=146366); test height noted as being ~5x smaller than diameter (https://inverts.wallawalla.edu/Echinodermata/Class%20Echinoidea/Dendraster_excentricus.html)	Animalia	Echinodermata	Echinozoa			Echinoidea	Euechinoidea	Irregularia		Neognathostomata	Clypeasteroida	Scutellina	Scutelliformes				Scutelloidea	Dendrasteridae			Dendraster		Dendraster excentricus		7.25247	3.01721
150	Dendraster excentricus	Dendraster excentricus	Clypeasteroida	sand dollars	echinoderms	0.02	10			Paleocene				513215	513215	392118	33119				84	15	test diameter as longest dimension measured from (http://www.marinespecies.org/aphia.php?p=image&tid=513215&pic=146366); test height noted as being ~5x smaller than diameter (https://inverts.wallawalla.edu/Echinodermata/Class%20Echinoidea/Dendraster_excentricus.html)	Animalia	Echinodermata	Echinozoa			Echinoidea	Euechinoidea	Irregularia		Neognathostomata	Clypeasteroida	Scutellina	Scutelliformes				Scutelloidea	Dendrasteridae			Dendraster		Dendraster excentricus		NA	NA
151	Encope grandis	Encope grandis	Clypeasteroida	sand dollars	echinoderms	320	500	4	1168	Paleocene	Cretaceous	for 'sand dollars' per Mongiardino Koch et al. 2022 https://doi.org/10.7554/eLife.72460	younger	513256	513256	392577	33124				76	15	test diameter taken from SNMNH E32436 (http://www.marinespecies.org/aphia.php?p=image&tid=513256&pic=132383); test height inferred from isometric relationship per photograph of E. micropora (also from Sonora, MX; USNM E6794), where height is 20% of diameter	Animalia	Echinodermata	Echinozoa			Echinoidea	Euechinoidea	Irregularia		Neognathostomata	Clypeasteroida	Scutellina	Scutelliformes				Scutelloidea	Mellitidae			Encope		Encope grandis		5.97966	2.34647
152	Mellita quinquiesperforata	Mellita quinquiesperforata	Clypeasteroida	sand dollars	echinoderms	72	200	4	5258	Paleocene	Cretaceous	for 'sand dollars' per Mongiardino Koch et al. 2022 https://doi.org/10.7554/eLife.72460	younger	158065	158065	395749	33144				105	21	test diameter and height taken from holotype: USNM E 5656	Animalia	Echinodermata	Echinozoa			Echinoidea	Euechinoidea	Irregularia		Neognathostomata	Clypeasteroida	Scutellina	Scutelliformes				Scutelloidea	Mellitidae			Mellita		Mellita quinquiesperforata		6.48691	2.99984
153	Mellita quinquiesperforata	Mellita quinquiesperforata	Clypeasteroida	sand dollars	echinoderms	72	822	4	21602	Paleocene	Cretaceous	for 'sand dollars' per Mongiardino Koch et al. 2022 https://doi.org/10.7554/eLife.72460	younger	158065	158065	395749	33144				105	21	test diameter and height taken from holotype: USNM E 5656	Animalia	Echinodermata	Echinozoa			Echinoidea	Euechinoidea	Irregularia		Neognathostomata	Clypeasteroida	Scutellina	Scutelliformes				Scutelloidea	Mellitidae			Mellita		Mellita quinquiesperforata		7.10059	3.61352
154	Mellita quinquiesperforata	Mellita quinquiesperforata	Clypeasteroida	sand dollars	echinoderms	72		4		Paleocene				158065	158065	395749	33144				105	21	test diameter and height taken from holotype: USNM E 5656	Animalia	Echinodermata	Echinozoa			Echinoidea	Euechinoidea	Irregularia		Neognathostomata	Clypeasteroida	Scutellina	Scutelliformes				Scutelloidea	Mellitidae			Mellita		Mellita quinquiesperforata		NA	NA
155	Mellita quinquiesperforata	Mellita quinquiesperforata	Clypeasteroida	sand dollars	echinoderms	194	37	4	2619	Paleocene	Cretaceous	for 'sand dollars' per Mongiardino Koch et al. 2022 https://doi.org/10.7554/eLife.72460	younger	158065	158065	395749	33144				105	21	test diameter and height taken from holotype: USNM E 5656	Animalia	Echinodermata	Echinozoa			Echinoidea	Euechinoidea	Irregularia		Neognathostomata	Clypeasteroida	Scutellina	Scutelliformes				Scutelloidea	Mellitidae			Mellita		Mellita quinquiesperforata		6.18423	2.69716
156	Mellita quinquiesperforata	Mellita quinquiesperforata	Clypeasteroida	sand dollars	echinoderms	120	4	5	175	Paleocene	Cretaceous	for 'sand dollars' per Mongiardino Koch et al. 2022 https://doi.org/10.7554/eLife.72460	younger	158065	158065	395749	33144				105	21	test diameter and height taken from holotype: USNM E 5656	Animalia	Echinodermata	Echinozoa			Echinoidea	Euechinoidea	Irregularia		Neognathostomata	Clypeasteroida	Scutellina	Scutelliformes				Scutelloidea	Mellitidae			Mellita		Mellita quinquiesperforata		4.91222	1.61897
157	Mellita quinquiesperforata	Mellita quinquiesperforata	Clypeasteroida	sand dollars	echinoderms	0.8	6	1.1	1.8	Paleocene	Cretaceous	for 'sand dollars' per Mongiardino Koch et al. 2022 https://doi.org/10.7554/eLife.72460	younger	158065	158065	395749	33144				105	21	test diameter and height taken from holotype: USNM E 5656	Animalia	Echinodermata	Echinozoa			Echinoidea	Euechinoidea	Irregularia		Neognathostomata	Clypeasteroida	Scutellina	Scutelliformes				Scutelloidea	Mellitidae			Mellita		Mellita quinquiesperforata		3.58203	-1.02637
158	Echinocardium cordatum	Echinocardium cordatum	Spatangoida	sand dollars	echinoderms	3	22	2	24	Jurassic [Toarcian]	Cretaceous	for 'sand dollars' per Mongiardino Koch et al. 2022 https://doi.org/10.7554/eLife.72460	younger	124392	124392	294106	33377	sea potato			49	49	test diameter and height taken from lateral picture of specimen in Schultz (2006; Sea urchins: a guide to worldwide shallow water species; http://www.marinespecies.org/aphia.php?p=image&tid=124392&pic=144648)	Animalia	Echinodermata	Echinozoa			Echinoidea	Euechinoidea	Irregularia		Atelostomata	Spatangoida	Brissidina					Spatangoidea	Loveniidae	Echinocardiinae		Echinocardium		Echinocardium cordatum		4.07936	0.358204
159	Echinocardium cordatum	Echinocardium cordatum	Spatangoida	sand dollars	echinoderms	504	7	15	1200	Jurassic [Toarcian]	Cretaceous	for 'sand dollars' per Mongiardino Koch et al. 2022 https://doi.org/10.7554/eLife.72460	younger	124392	124392	294106	33377	sea potato			49	49	test diameter and height taken from lateral picture of specimen in Schultz (2006; Sea urchins: a guide to worldwide shallow water species; http://www.marinespecies.org/aphia.php?p=image&tid=124392&pic=144648)	Animalia	Echinodermata	Echinozoa			Echinoidea	Euechinoidea	Irregularia		Atelostomata	Spatangoida	Brissidina					Spatangoidea	Loveniidae	Echinocardiinae		Echinocardium		Echinocardium cordatum		4.90326	2.93224
160	Echinocardium cordatum	Echinocardium cordatum	Spatangoida	sand dollars	echinoderms	72	40	2	10220	Jurassic [Toarcian]	Cretaceous	for 'sand dollars' per Mongiardino Koch et al. 2022 https://doi.org/10.7554/eLife.72460	younger	124392	124392	294106	33377	sea potato			49	49	test diameter and height taken from lateral picture of specimen in Schultz (2006; Sea urchins: a guide to worldwide shallow water species; http://www.marinespecies.org/aphia.php?p=image&tid=124392&pic=144648)	Animalia	Echinodermata	Echinozoa			Echinoidea	Euechinoidea	Irregularia		Atelostomata	Spatangoida	Brissidina					Spatangoidea	Loveniidae	Echinocardiinae		Echinocardium		Echinocardium cordatum		6.7086	2.98744
161	Echinocardium cordatum	Echinocardium cordatum	Spatangoida	sand dollars	echinoderms	600		6	657	Jurassic [Toarcian]	Cretaceous	for 'sand dollars' per Mongiardino Koch et al. 2022 https://doi.org/10.7554/eLife.72460	younger	124392	124392	294106	33377	sea potato			49	49	test diameter and height taken from lateral picture of specimen in Schultz (2006; Sea urchins: a guide to worldwide shallow water species; http://www.marinespecies.org/aphia.php?p=image&tid=124392&pic=144648)	Animalia	Echinodermata	Echinozoa			Echinoidea	Euechinoidea	Irregularia		Atelostomata	Spatangoida	Brissidina					Spatangoidea	Loveniidae	Echinocardiinae		Echinocardium		Echinocardium cordatum		5.03959	2.27268
162	Meoma ventricosa	Meoma ventricosa	Spatangoida	sand dollars	echinoderms	7920	3	6	8672	Jurassic [Toarcian]	Cretaceous	for 'sand dollars' per Mongiardino Koch et al. 2022 https://doi.org/10.7554/eLife.72460	younger	367846	367846	217483	33428		5.83218	2.18443			Heim et al. 2015	Animalia	Echinodermata	Echinozoa			Echinoidea	Euechinoidea	Irregularia		Atelostomata	Spatangoida	Brissidina						Brissidae			Meoma		Meoma ventricosa		6.03648	3.39323
163	Meoma ventricosa	Meoma ventricosa	Spatangoida	sand dollars	echinoderms	8520	3	6	9329	Jurassic [Toarcian]	Cretaceous	for 'sand dollars' per Mongiardino Koch et al. 2022 https://doi.org/10.7554/eLife.72460	younger	367846	367846	217483	33428		5.83218	2.18443			Heim et al. 2015	Animalia	Echinodermata	Echinozoa			Echinoidea	Euechinoidea	Irregularia		Atelostomata	Spatangoida	Brissidina						Brissidae			Meoma		Meoma ventricosa		6.0682	3.42495
164	Meoma ventricosa	Meoma ventricosa	Spatangoida	sand dollars	echinoderms	804	3	2	59	Jurassic [Toarcian]	Cretaceous	for 'sand dollars' per Mongiardino Koch et al. 2022 https://doi.org/10.7554/eLife.72460	younger	367846	367846	217483	33428		5.83218	2.18443			Heim et al. 2015	Animalia	Echinodermata	Echinozoa			Echinoidea	Euechinoidea	Irregularia		Atelostomata	Spatangoida	Brissidina						Brissidae			Meoma		Meoma ventricosa		4.34634	0.748845
165	Meoma ventricosa	Meoma ventricosa	Spatangoida	sand dollars	echinoderms	804	0.2	2	1262	Jurassic [Toarcian]	Cretaceous	for 'sand dollars' per Mongiardino Koch et al. 2022 https://doi.org/10.7554/eLife.72460	younger	367846	367846	217483	33428		5.83218	2.18443			Heim et al. 2015	Animalia	Echinodermata	Echinozoa			Echinoidea	Euechinoidea	Irregularia		Atelostomata	Spatangoida	Brissidina						Brissidae			Meoma		Meoma ventricosa		5.67654	2.07905
166	Meoma ventricosa	Meoma ventricosa	Spatangoida	sand dollars	echinoderms	178	4.3	2	1262	Jurassic [Toarcian]	Cretaceous	for 'sand dollars' per Mongiardino Koch et al. 2022 https://doi.org/10.7554/eLife.72460	younger	367846	367846	217483	33428		5.83218	2.18443			Heim et al. 2015	Animalia	Echinodermata	Echinozoa			Echinoidea	Euechinoidea	Irregularia		Atelostomata	Spatangoida	Brissidina						Brissidae			Meoma		Meoma ventricosa		5.67654	2.07905
167	Meoma ventricosa	Meoma ventricosa	Spatangoida	sand dollars	echinoderms	978	4.3	2	1535	Jurassic [Toarcian]	Cretaceous	for 'sand dollars' per Mongiardino Koch et al. 2022 https://doi.org/10.7554/eLife.72460	younger	367846	367846	217483	33428		5.83218	2.18443			Heim et al. 2015	Animalia	Echinodermata	Echinozoa			Echinoidea	Euechinoidea	Irregularia		Atelostomata	Spatangoida	Brissidina						Brissidae			Meoma		Meoma ventricosa		5.76159	2.1641
168	Meoma ventricosa	Meoma ventricosa	Spatangoida	sand dollars	echinoderms	600	4.3	5	274	Jurassic [Toarcian]	Cretaceous	for 'sand dollars' per Mongiardino Koch et al. 2022 https://doi.org/10.7554/eLife.72460	younger	367846	367846	217483	33428		5.83218	2.18443			Heim et al. 2015	Animalia	Echinodermata	Echinozoa			Echinoidea	Euechinoidea	Irregularia		Atelostomata	Spatangoida	Brissidina						Brissidae			Meoma		Meoma ventricosa		4.61529	1.81368
169	Meoma ventricosa	Meoma ventricosa	Spatangoida	sand dollars	echinoderms	6180	1.25	5	2820	Jurassic [Toarcian]	Cretaceous	for 'sand dollars' per Mongiardino Koch et al. 2022 https://doi.org/10.7554/eLife.72460	younger	367846	367846	217483	33428		5.83218	2.18443			Heim et al. 2015	Animalia	Echinodermata	Echinozoa			Echinoidea	Euechinoidea	Irregularia		Atelostomata	Spatangoida	Brissidina						Brissidae			Meoma		Meoma ventricosa		5.62779	2.82618
170	Meoma ventricosa	Meoma ventricosa	Spatangoida	sand dollars	echinoderms	6780	1.25	5	3094	Jurassic [Toarcian]	Cretaceous	for 'sand dollars' per Mongiardino Koch et al. 2022 https://doi.org/10.7554/eLife.72460	younger	367846	367846	217483	33428		5.83218	2.18443			Heim et al. 2015	Animalia	Echinodermata	Echinozoa			Echinoidea	Euechinoidea	Irregularia		Atelostomata	Spatangoida	Brissidina						Brissidae			Meoma		Meoma ventricosa		5.66806	2.86645
171	Plagiobrissus grandis	Plagiobrissus grandis	Spatangoida	sand dollars	echinoderms	600	0.75	5	164	Jurassic [Toarcian]	Cretaceous	for 'sand dollars' per Mongiardino Koch et al. 2022 https://doi.org/10.7554/eLife.72460	younger	422511	422511	156451	33459		6.58567	2.50765			Heim et al. 2015	Animalia	Echinodermata	Echinozoa			Echinoidea	Euechinoidea	Irregularia		Atelostomata	Spatangoida	Brissidina						Brissidae			Plagiobrissus		Plagiobrissus grandis		4.17725	1.59078
172	Plagiobrissus grandis	Plagiobrissus grandis	Spatangoida	sand dollars	echinoderms	2425	0.75	5	664	Jurassic [Toarcian]	Cretaceous	for 'sand dollars' per Mongiardino Koch et al. 2022 https://doi.org/10.7554/eLife.72460	younger	422511	422511	156451	33459		6.58567	2.50765			Heim et al. 2015	Animalia	Echinodermata	Echinozoa			Echinoidea	Euechinoidea	Irregularia		Atelostomata	Spatangoida	Brissidina						Brissidae			Plagiobrissus		Plagiobrissus grandis		4.78458	2.1981
173	Plagiobrissus grandis	Plagiobrissus grandis	Spatangoida	sand dollars	echinoderms	3025	0.75	5	828	Jurassic [Toarcian]	Cretaceous	for 'sand dollars' per Mongiardino Koch et al. 2022 https://doi.org/10.7554/eLife.72460	younger	422511	422511	156451	33459		6.58567	2.50765			Heim et al. 2015	Animalia	Echinodermata	Echinozoa			Echinoidea	Euechinoidea	Irregularia		Atelostomata	Spatangoida	Brissidina						Brissidae			Plagiobrissus		Plagiobrissus grandis		4.88044	2.29396
174	Spatangus raschi	Spatangus raschi	Spatangoida	sand dollars	echinoderms	900		2.5		Jurassic [Toarcian]				124419	124419		33486		4.94265	2.0807			Heim et al. 2015	Animalia	Echinodermata	Echinozoa			Echinoidea	Euechinoidea	Irregularia		Atelostomata	Spatangoida	Brissidina					Spatangoidea	Spatangidae			Spatangus		Spatangus raschi		NA	NA
175	Bohadschia vitiensis	Bohadschia vitiensis	Holothuria	sea cucumbers	echinoderms	43.1	0.72	0.2	1.1	Devonian	Pennsylvanian [Desmoinesian]	following other holothurians	older	210759	210759						32	8	longest dimension from Carpenter & Niem (1998, Living marine resources of the Western Central Pacific Vol 2. via WoRMS: http://www.marinespecies.org/aphia.php?p=attrdetails&id=128671&tid=210759), diameter estimated from isometry with specimen from UFID 18381	Animalia	Echinodermata	Echinozoa			Holothuroidea	Actinopoda				Holothuriida							Holothuriidae			Bohadschia		Bohadschia vitiensis		4.52764	-1.98061
176	Caudina chilensis	Paracaudina chilensis	Holothuria	sea cucumbers	echinoderms	97		10		Devonian				529450	225804						200	75	length and width from photograph (https://api.gbif.org/v1/image/unsafe/https%3A%2F%2Finaturalist-open-data.s3.amazonaws.com%2Fphotos%2F75129396%2Foriginal.jpg%3F1590469081); also https://www.gbif.org/occurrence/2988377517	Animalia	Echinodermata	Echinozoa			Holothuroidea	Actinopoda				Molpadida							Caudinidae			Paracaudina		Paracaudina chilensis		NA	NA
177	Caudina chilensis	Paracaudina chilensis	Holothuria	sea cucumbers	echinoderms	102		8		Devonian				529450	225804						200	75	length and width from photograph (https://api.gbif.org/v1/image/unsafe/https%3A%2F%2Finaturalist-open-data.s3.amazonaws.com%2Fphotos%2F75129396%2Foriginal.jpg%3F1590469081); also https://www.gbif.org/occurrence/2988377517	Animalia	Echinodermata	Echinozoa			Holothuroidea	Actinopoda				Molpadida							Caudinidae			Paracaudina		Paracaudina chilensis		NA	NA
178	Holothuria arenicola	Holothuria (Thymiosycia) arenicola	Holothuria	sea cucumbers	echinoderms	96	1.2	20	36	Devonian	Pennsylvanian [Desmoinesian]	following other holothurians	older	732217	210814		62528				300	40	length from Kerr, A.M., K. Netchy and A.M. Gawel 2006 Survey of the shallow-water sea cucumbers of the central Philippines. University of Guam Marine Laboratory, Technical Report No. 119, 56 p. (https://www.sealifebase.se/summary/Holothuria-arenicola.html); width estimated from isometry in photographs on the same site	Animalia	Echinodermata	Echinozoa			Holothuroidea	Actinopoda				Holothuriida							Holothuriidae			Holothuria	Holothuria (Thymiosycia)	Holothuria (Thymiosycia) arenicola		3.34358	1.5343
179	Holothuria arenicola	Holothuria (Thymiosycia) arenicola	Holothuria	sea cucumbers	echinoderms	37		180	40	Devonian	Pennsylvanian [Desmoinesian]	following other holothurians	older	732217	210814		62528				300	40	length from Kerr, A.M., K. Netchy and A.M. Gawel 2006 Survey of the shallow-water sea cucumbers of the central Philippines. University of Guam Marine Laboratory, Technical Report No. 119, 56 p. (https://www.sealifebase.se/summary/Holothuria-arenicola.html); width estimated from isometry in photographs on the same site	Animalia	Echinodermata	Echinozoa			Holothuroidea	Actinopoda				Holothuriida							Holothuriidae			Holothuria	Holothuria (Thymiosycia)	Holothuria (Thymiosycia) arenicola		2.4351	2.5343
180	Holothuria (Halodeima) atra	Holothuria (Halodeima) atra	Holothuria	sea cucumbers	echinoderms	113	0.25	0.2	10.3	Devonian	Pennsylvanian [Desmoinesian]	following other holothurians	older	148748	148748		60583				200	50	length from Conand, C. 1998 Holothurians (sea cucumbers, Class Holothuroidea). p. 1157-1190. In Carpenter, K.E. and V.H. Niem (eds.) FAO Species Identification Guide for Fishery Purposes. The Living Marine Resources of the Western Central Pacific. Vol. 2. Cephalopods, crustaceans, holothurians and sharks. FAO Rome. (https://www.sealifebase.se/summary/Holothuria-atra.html); width estimated from is…	Animalia	Echinodermata	Echinozoa			Holothuroidea	Actinopoda				Holothuriida							Holothuriidae			Holothuria	Holothuria (Halodeima)	Holothuria (Halodeima) atra		4.70321	-1.00917
181	Holothuria (Halodeima) atra	Holothuria (Halodeima) atra	Holothuria	sea cucumbers	echinoderms	55	0.44	0.2	8.8	Devonian	Pennsylvanian [Desmoinesian]	following other holothurians	older	148748	148748		60583				200	50	length from Conand, C. 1998 Holothurians (sea cucumbers, Class Holothuroidea). p. 1157-1190. In Carpenter, K.E. and V.H. Niem (eds.) FAO Species Identification Guide for Fishery Purposes. The Living Marine Resources of the Western Central Pacific. Vol. 2. Cephalopods, crustaceans, holothurians and sharks. FAO Rome. (https://www.sealifebase.se/summary/Holothuria-atra.html); width estimated from is…	Animalia	Echinodermata	Echinozoa			Holothuroidea	Actinopoda				Holothuriida							Holothuriidae			Holothuria	Holothuria (Halodeima)	Holothuria (Halodeima) atra		4.63485	-1.07752
182	Holothuria (Halodeima) atra	Holothuria (Halodeima) atra	Holothuria	sea cucumbers	echinoderms	133				Devonian				148748	148748		60583				200	50	length from Conand, C. 1998 Holothurians (sea cucumbers, Class Holothuroidea). p. 1157-1190. In Carpenter, K.E. and V.H. Niem (eds.) FAO Species Identification Guide for Fishery Purposes. The Living Marine Resources of the Western Central Pacific. Vol. 2. Cephalopods, crustaceans, holothurians and sharks. FAO Rome. (https://www.sealifebase.se/summary/Holothuria-atra.html); width estimated from is…	Animalia	Echinodermata	Echinozoa			Holothuroidea	Actinopoda				Holothuriida							Holothuriidae			Holothuria	Holothuria (Halodeima)	Holothuria (Halodeima) atra		NA	NA
183	Holothuria (Halodeima) atra	Holothuria (Halodeima) atra	Holothuria	sea cucumbers	echinoderms	12.5				Devonian				148748	148748		60583				200	50	length from Conand, C. 1998 Holothurians (sea cucumbers, Class Holothuroidea). p. 1157-1190. In Carpenter, K.E. and V.H. Niem (eds.) FAO Species Identification Guide for Fishery Purposes. The Living Marine Resources of the Western Central Pacific. Vol. 2. Cephalopods, crustaceans, holothurians and sharks. FAO Rome. (https://www.sealifebase.se/summary/Holothuria-atra.html); width estimated from is…	Animalia	Echinodermata	Echinozoa			Holothuroidea	Actinopoda				Holothuriida							Holothuriidae			Holothuria	Holothuria (Halodeima)	Holothuria (Halodeima) atra		NA	NA
184	Holothuria (Halodeima) atra	Holothuria (Halodeima) atra	Holothuria	sea cucumbers	echinoderms	53	3	0.2	58	Devonian	Pennsylvanian [Desmoinesian]	following other holothurians	older	148748	148748		60583				200	50	length from Conand, C. 1998 Holothurians (sea cucumbers, Class Holothuroidea). p. 1157-1190. In Carpenter, K.E. and V.H. Niem (eds.) FAO Species Identification Guide for Fishery Purposes. The Living Marine Resources of the Western Central Pacific. Vol. 2. Cephalopods, crustaceans, holothurians and sharks. FAO Rome. (https://www.sealifebase.se/summary/Holothuria-atra.html); width estimated from is…	Animalia	Echinodermata	Echinozoa			Holothuroidea	Actinopoda				Holothuriida							Holothuriidae			Holothuria	Holothuria (Halodeima)	Holothuria (Halodeima) atra		5.4538	-0.258579
185	Holothuria bivittata	Bohadschia vitiensis	Holothuria	sea cucumbers	echinoderms	73.3		0.2		Devonian				530177	210759						320	106	length from Conand, C. 1998 Holothurians (sea cucumbers, Class Holothuroidea). p. 1157-1190. In Carpenter, K.E. and V.H. Niem (eds.) FAO Species Identification Guide for Fishery Purposes. The Living Marine Resources of the Western Central Pacific. Vol. 2. Cephalopods, crustaceans, holothurians and sharks. FAO Rome.. (https://www.sealifebase.se/summary/Bohadschia-vitiensis.html); width estimated f…	Animalia	Echinodermata	Echinozoa			Holothuroidea	Actinopoda				Holothuriida							Holothuriidae			Bohadschia		Bohadschia vitiensis		NA	NA
186	Holothuria difficilis	Holothuria (Platyperona) difficilis	Holothuria	sea cucumbers	echinoderms	0.01	200	0.2	0.65	Devonian	Pennsylvanian [Desmoinesian]	following other holothurians	older	732226	148752		61810				80	10	length from http://species-identification.org/species.php?species_group=nasc&id=59, width estimated from isometry in photo at same site	Animalia	Echinodermata	Echinozoa			Holothuroidea	Actinopoda				Holothuriida							Holothuriidae			Holothuria	Holothuria (Platyperona)	Holothuria (Platyperona) difficilis		4.20225	-2.20909
187	Holothuria (Halodeima) edulis	Holothuria (Halodeima) edulis	Holothuria	sea cucumbers	echinoderms	34.8		0.2		Devonian				210882	210882		60583				200	20	common length 20cm per Conand, C. 1998 Holothurians (sea cucumbers, Class Holothuroidea). p. 1157-1190. In Carpenter, K.E. and V.H. Niem (eds.) FAO Species Identification Guide for Fishery Purposes. The Living Marine Resources of the Western Central Pacific. Vol. 2. Cephalopods, crustaceans, holothurians and sharks. FAO Rome. (https://www.sealifebase.se/summary/Holothuria-edulis.html), width esti…	Animalia	Echinodermata	Echinozoa			Holothuroidea	Actinopoda				Holothuriida							Holothuriidae			Holothuria	Holothuria (Halodeima)	Holothuria (Halodeima) edulis		NA	NA
188	Holothuria flavo-maculata	Holothuria (Semperothuria) flavomaculata	Holothuria	sea cucumbers	echinoderms	14.2		0.2		Devonian				530340	210869		62222				550	55	length to 55cm per Conand, C. 1989 Les holothuries aspidochirotes du lagon de Nouvelle Calédonie. PhD Thesis. Laboratoire d'Océanographie Biologique, Centre ORSTOM de Nouméa, Université de Bretagne Occidentale, Brest. 393 p. (https://www.sealifebase.se/summary/Holothuria-flavomaculata.html), width estimated from isometric relationhips from photos of specimens in USNM and UFIZ	Animalia	Echinodermata	Echinozoa			Holothuroidea	Actinopoda				Holothuriida							Holothuriidae			Holothuria	Holothuria (Semperothuria)	Holothuria (Semperothuria) flavomaculata		NA	NA
189	Holothuria (Halodeima) floridana	Holothuria (Halodeima) floridana	Holothuria	sea cucumbers	echinoderms	47				Devonian				210900	210900		60583				250	60	length from Hendler, G.; Miller, J.E.; Pawson, D.L.; Kier, P.M. 1995. Sea stars, sea urchins, and allies. Echinoderms of Florida and the Caribbean Sea. Smithsonian Institution Press. http://www.marinespecies.org/aphia.php?p=attrdetails&id=128448&tid=210900), width estimated from isometry of individuals in photographs	Animalia	Echinodermata	Echinozoa			Holothuroidea	Actinopoda				Holothuriida							Holothuriidae			Holothuria	Holothuria (Halodeima)	Holothuria (Halodeima) floridana		NA	NA
190	Holothuria mexicana	Holothuria (Halodeima) mexicana	Holothuria	sea cucumbers	echinoderms	75	0.5	0.3	14	Devonian	Pennsylvanian [Desmoinesian]	following other holothurians	older	732363	125180		60583				250	60	length from Hendler, G.; Miller, J.E.; Pawson, D.L.; Kier, P.M. 1995. Sea stars, sea urchins, and allies. Echinoderms of Florida and the Caribbean Sea. Smithsonian Institution Press. http://www.marinespecies.org/aphia.php?p=attrdetails&id=128448&tid=210900), width estimated from isometry of individuals in photographs	Animalia	Echinodermata	Echinozoa			Holothuroidea	Actinopoda				Holothuriida							Holothuriidae			Holothuria	Holothuria (Halodeima)	Holothuria (Halodeima) mexicana		4.58123	-0.699788
191	Holothuria (Holothuria) scabra	Holothuria (Metriatyla) scabra	Holothuria	sea cucumbers	echinoderms	11.6	5	5	212	Devonian	Pennsylvanian [Desmoinesian]	following other holothurians	older	732203	210813		61113				220	55	length commonly to 22cm in Carpenter & Niem (1998, The living marine resources of the Western Central Pacific. Volume 2; http://www.marinespecies.org/aphia.php?p=attrdetails&id=128487&tid=210813), width estimated from isotometry of specimens in photographs	Animalia	Echinodermata	Echinozoa			Holothuroidea	Actinopoda				Holothuriida							Holothuriidae			Holothuria	Holothuria (Metriatyla)	Holothuria (Metriatyla) scabra		4.57737	1.70227
192	Holothuria (Holothuria) scabra	Holothuria (Metriatyla) scabra	Holothuria	sea cucumbers	echinoderms	100	35	5	1278	Devonian	Pennsylvanian [Desmoinesian]	following other holothurians	older	732203	210813		61113				220	55	length commonly to 22cm in Carpenter & Niem (1998, The living marine resources of the Western Central Pacific. Volume 2; http://www.marinespecies.org/aphia.php?p=attrdetails&id=128487&tid=210813), width estimated from isotometry of specimens in photographs	Animalia	Echinodermata	Echinozoa			Holothuroidea	Actinopoda				Holothuriida							Holothuriidae			Holothuria	Holothuria (Metriatyla)	Holothuria (Metriatyla) scabra		5.35757	2.48246
193	Holothuria (Holothuria) scabra	Holothuria (Metriatyla) scabra	Holothuria	sea cucumbers	echinoderms	100	1.7	5	62	Devonian	Pennsylvanian [Desmoinesian]	following other holothurians	older	732203	210813		61113				220	55	length commonly to 22cm in Carpenter & Niem (1998, The living marine resources of the Western Central Pacific. Volume 2; http://www.marinespecies.org/aphia.php?p=attrdetails&id=128487&tid=210813), width estimated from isotometry of specimens in photographs	Animalia	Echinodermata	Echinozoa			Holothuroidea	Actinopoda				Holothuriida							Holothuriidae			Holothuria	Holothuria (Metriatyla)	Holothuria (Metriatyla) scabra		4.04343	1.16832
194	Holothuria (Holothuria) scabra	Holothuria (Metriatyla) scabra	Holothuria	sea cucumbers	echinoderms	118	0.016	5	0.7	Devonian	Pennsylvanian [Desmoinesian]	following other holothurians	older	732203	210813		61113				220	55	length commonly to 22cm in Carpenter & Niem (1998, The living marine resources of the Western Central Pacific. Volume 2; http://www.marinespecies.org/aphia.php?p=attrdetails&id=128487&tid=210813), width estimated from isotometry of specimens in photographs	Animalia	Echinodermata	Echinozoa			Holothuroidea	Actinopoda				Holothuriida							Holothuriidae			Holothuria	Holothuria (Metriatyla)	Holothuria (Metriatyla) scabra		2.09614	-0.778969
195	Isostichopus badionotus	Isostichopus badionotus	Holothuria	sea cucumbers	echinoderms	60	1.45	0.3	4.4	Devonian	Pennsylvanian [Desmoinesian]	following other holothurians	older	367868	367868						120	30	longest and narrowest dimensions estimate froom Fig. 7C of Prata et al. (2014, Zootaxa 3889(1):127-150)	Animalia	Echinodermata	Echinozoa			Holothuroidea	Actinopoda				Synallactida							Stichopodidae			Isostichopus		Isostichopus badionotus		4.37958	-1.20246
196	Isostichopus badionotus	Isostichopus badionotus	Holothuria	sea cucumbers	echinoderms	70	0.75	0.3	19	Devonian	Pennsylvanian [Desmoinesian]	following other holothurians	older	367868	367868						120	30	longest and narrowest dimensions estimate froom Fig. 7C of Prata et al. (2014, Zootaxa 3889(1):127-150)	Animalia	Echinodermata	Echinozoa			Holothuroidea	Actinopoda				Synallactida							Stichopodidae			Isostichopus		Isostichopus badionotus		5.01488	-0.567162
197	Isostichopus badionotus	Isostichopus badionotus	Holothuria	sea cucumbers	echinoderms	16				Devonian				367868	367868						120	30	longest and narrowest dimensions estimate froom Fig. 7C of Prata et al. (2014, Zootaxa 3889(1):127-150)	Animalia	Echinodermata	Echinozoa			Holothuroidea	Actinopoda				Synallactida							Stichopodidae			Isostichopus		Isostichopus badionotus		NA	NA
198	Leptosynapta tenuis	Leptosynapta tenuis	Holothuria	sea cucumbers	echinoderms	20	87	10	372	Devonian	Pennsylvanian [Desmoinesian]	following other holothurians	older	158485	158485		390884				25	6	15-25mm length in ﻿Brenchley (1982, ﻿Journal of Experimental Marine Biology and Ecology 60(1):12-33); narrowest dim estimated as diameter being 1/4 of length from image for USNM 1446236.	Animalia	Echinodermata	Echinozoa			Holothuroidea	Paractinopoda				Apodida							Synaptidae			Leptosynapta		Leptosynapta tenuis		5.48276	2.24751
199	Leptosynapta tenuis	Leptosynapta tenuis	Holothuria	sea cucumbers	echinoderms	7		3		Devonian				158485	158485		390884				25	6	15-25mm length in ﻿Brenchley 1982 (see Mendeley for PDF)	Animalia	Echinodermata	Echinozoa			Holothuroidea	Paractinopoda				Apodida							Synaptidae			Leptosynapta		Leptosynapta tenuis		NA	NA
200	Molpadia oolitica	Molpadia oolitica	Holothuria	sea cucumbers	echinoderms	2250	4	9	3285	Devonian	Pennsylvanian [Desmoinesian]	following other holothurians	older	124802	124802		61176				95	30	length and width from photograph of Moladia sp. YPM IZ 056814 (https://collections.peabody.yale.edu/search/Record/YPM-IZ-056814), resembles other photographs of M. oolitica.	Animalia	Echinodermata	Echinozoa			Holothuroidea	Actinopoda				Molpadida							Molpadiidae			Molpadia		Molpadia oolitica		5.77554	3.14774
201	Parastichopus	Parastichopus	Holothuria	sea cucumbers	echinoderms	29	0.45	0.2	4.2	Devonian	Pennsylvanian [Desmoinesian]	following other holothurians	older	123458	123458						220	70	length and width from image of P. tremulus on WoRMS: http://www.marinespecies.org/aphia.php?p=image&tid=124544&pic=1957	Animalia	Echinodermata	Echinozoa			Holothuroidea	Actinopoda				Synallactida							Stichopodidae			Parastichopus				4.16749	-1.39876
202	Parastichopus	Parastichopus	Holothuria	sea cucumbers	echinoderms	29	0.17	0.2	1.6	Devonian	Pennsylvanian [Desmoinesian]	following other holothurians	older	123458	123458						220	70	length and width from image of P. tremulus on WoRMS: http://www.marinespecies.org/aphia.php?p=image&tid=124544&pic=1957	Animalia	Echinodermata	Echinozoa			Holothuroidea	Actinopoda				Synallactida							Stichopodidae			Parastichopus				3.74836	-1.81789
203	Scotoplanes	Scotoplanes	Holothuria	sea cucumbers	echinoderms	1	0.0005	0.1	0.0002	Devonian	Devonian [Lochkovian]	for order in PBDB	older	123520	123520						80	40	using length and width from image of S. globosa USNM E 16726	Animalia	Echinodermata	Echinozoa			Holothuroidea	Actinopoda				Elasipodida							Elpidiidae			Scotoplanes				0.389341	-6.02201
204	Stichopus tremulus	Parastichopus tremulus	Holothuria	sea cucumbers	echinoderms	4.1	0.03	0.5	50	Devonian	Pennsylvanian [Desmoinesian]	following other holothurians	older	124544	124535						220	70	length and width from image on WoRMS: http://www.marinespecies.org/aphia.php?p=image&tid=124544&pic=1957	Animalia	Echinodermata	Echinozoa			Holothuroidea	Actinopoda				Synallactida							Stichopodidae			Parastichopus		Parastichopus tremulus		4.84527	0.0749028
205	Chondrocloea (Synapta)	Leptosynapta inhaerens	Holothuria	sea cucumbers	echinoderms	4.2		11		Devonian				124465	124465		162338				200	30	length from WoRMS (Smaldon et al. 1993, Coastal shrimps and prawns: keys and notes for identification of the species—http://www.marinespecies.org/aphia.php?p=attrdetails&id=128837&tid=124465); width estimated from isometric relationships with photographs of taxon	Animalia	Echinodermata	Echinozoa			Holothuroidea	Paractinopoda				Apodida							Synaptidae			Chondrocloea	Chondrocloea (Synapta)			NA	NA
206	Balanoglossus	Balanoglossus	Holothuria	acorn worms	worms					Devonian				137592	137592									Animalia	Hemichordata				Enteropneusta					[unassigned] Enteropneusta							Ptychoderidae			Balanoglossus				NA	NA
207	Branchiostoma lanceolatum	Branchiostoma lanceolatum	Cephalochordata	lancelets	macro epifauna	0.53	200	3	38	Middle Cambrian	Middle Cambrian	following Thayer	older	104906	104906						60	12	length from Hayward, P.J.; Ryland, J.S. (Ed.). (1990). The marine fauna of the British Isles and North-West Europe: 1. Introduction and protozoans to arthropods. Clarendon Press: Oxford, UK. ISBN 0-19-857356-1. 627 pp. (http://www.marinespecies.org/aphia.php?p=attrdetails&id=182243&tid=104906); width estimated from isometery in photographs	Animalia	Chordata	Cephalochordata			Leptocardii												Branchiostomatidae			Branchiostoma		Branchiostoma lanceolatum		4.71385	0.733868
208	Dasyatis sabina	Hypanus sabinus	Rajoidei	stingrays	macro epifauna	19000		15	150	Jurassic	Jurassic [Oxfordian]	for order in PBDB	younger	158527	1042864						390	39	common size listed as 27cm length for males, 39cm for females (Bigelow, H.B.; Schroeder, W.C. (1953). Sawfishes, guitarfishes, skates and rays. p. 1-514. In J. Tee-Van et al. (eds.) Fishes of the western North Atlantic. Part two. New Haven, Sears Found. Mar. Res., Yale Univ. http://www.marinespecies.org/aphia.php?p=attrdetails&id=393213&tid=1042864), sagittal height estimated as 1/10 longest dime…	Animalia	Chordata	Vertebrata	Gnathostomata	Pisces	Elasmobranchii	Neoselachii	Batoidea			Myliobatiformes							Dasyatidae			Hypanus		Hypanus sabinus		4.09931	2.02915
209	Dasyatis spp.	Dasyatis	Rajoidei	stingrays	macro epifauna	18000		36	18	Jurassic	Jurassic [Oxfordian]	for order in PBDB	younger	105751	105751	34729	34729		8.45182	3.63347			Heim et al. 2015	Animalia	Chordata	Vertebrata	Gnathostomata	Pisces	Elasmobranchii	Neoselachii	Batoidea			Myliobatiformes							Dasyatidae			Dasyatis				1.99018	1.48854
210	Myliobatis californica	Myliobatis californica	Rajoidei	eagle rays	macro epifauna	2100000		50	453	Jurassic	Cretaceous [Middle Campanian]	for genus in PBDB	younger	271485	271485		34741		7.88904	3.26245			Heim et al. 2015	Animalia	Chordata	Vertebrata	Gnathostomata	Pisces	Elasmobranchii	Neoselachii	Batoidea			Myliobatiformes							Myliobatidae	Myliobatinae		Myliobatis		Myliobatis californica		3.34422	3.03203
211	Myliobatis californica	Myliobatis californica	Rajoidei	eagle rays	macro epifauna	16000		5	153	Jurassic	Cretaceous [Middle Campanian]	for genus in PBDB	younger	271485	271485		34741		7.88904	3.26245			Heim et al. 2015	Animalia	Chordata	Vertebrata	Gnathostomata	Pisces	Elasmobranchii	Neoselachii	Batoidea			Myliobatiformes							Myliobatidae	Myliobatinae		Myliobatis		Myliobatis californica		3.87281	1.56062
212	Rhinoptera bonasus	Rhinoptera bonasus	Rajoidei	eagle rays	macro epifauna	120000		45	117	Jurassic	Cretaceous [Late Cenomanian]	for genus in PBDB	younger	158544	158544		34745		6.62791	3.32838			Heim et al. 2015	Animalia	Chordata	Vertebrata	Gnathostomata	Pisces	Elasmobranchii	Neoselachii	Batoidea			Myliobatiformes							Myliobatidae	Rhinopterinae		Rhinoptera		Rhinoptera bonasus		3.46559	2.39836
213	Enhydra lutris	Enhydra lutris	Enhydra	otters	macro epifauna	45000		20		Oligocene				242598	242598	46078	41107				1250	625	Yeates et al. (2007; doi:10.1242/jeb.02767) Table 1 mean length; width estimated from isometry in photographs	Animalia	Chordata	Vertebrata	Gnathostomata	Tetrapoda	Mammalia	Theria				Carnivora	Caniformia						Mustelidae	Lutrinae		Enhydra		Enhydra lutris		NA	NA
214	Enhydra lutris	Enhydra lutris	Enhydra	otters	macro epifauna	26000		50		Oligocene				242598	242598	46078	41107				1250	625	Yeates et al. (2007; doi:10.1242/jeb.02767) Table 1 mean length; width estimated from isometry in photographs	Animalia	Chordata	Vertebrata	Gnathostomata	Tetrapoda	Mammalia	Theria				Carnivora	Caniformia						Mustelidae	Lutrinae		Enhydra		Enhydra lutris		NA	NA
215	Enhydra lutris	Enhydra lutris	Enhydra	otters	macro epifauna	420000		50	250	Oligocene	Miocene	for family, see Jack Tseng et al. 2017 (https://doi.org/10.1098/rsbl.2017.0259)	younger	242598	242598	46078	41107				1250	625	Yeates et al. (2007; doi:10.1242/jeb.02767) Table 1 mean length; width estimated from isometry in photographs	Animalia	Chordata	Vertebrata	Gnathostomata	Tetrapoda	Mammalia	Theria				Carnivora	Caniformia						Mustelidae	Lutrinae		Enhydra		Enhydra lutris		2.59346	2.77387
216	Eschrichtius robustus	Eschrichtius robustus	Mysticeti	gray whales	macro epifauna	1500000		50	325	Lower Oligocene	Paleogene	for Infraorder in PBDB	younger	137112	137112	81900	36714		10.661	4.17609			Heim et al. 2015	Animalia	Chordata	Vertebrata	Gnathostomata	Tetrapoda	Mammalia	Theria				Cetartiodactyla	Cetancodonta	Cetacea				Mysticeti	Eschrichtiidae			Eschrichtius		Eschrichtius robustus		2.27086	2.88782
217	Odobenus rosmarus	Odobenus rosmarus	Odobenidae	walruses	macro epifauna	760000		32	85	NA	Oligocene	for Infraorder in PBDB	younger	137077	137077	72172	36931		9.26592	3.5563			Heim et al. 2015	Animalia	Chordata	Vertebrata	Gnathostomata	Tetrapoda	Mammalia	Theria				Carnivora	Caniformia	Pinnipedia					Odobenidae			Odobenus		Odobenus rosmarus		2.26985	2.11153
218	Balanoglossus aurantiaca	Balanoglossus aurantiaca	Enteroptneusta	acorn worms	worms	129	5.7	3	106	Middle Triassic	Cambrian	for major group per Caron et al. 2013 doi:10.1038/nature12017	older	175476	175476						152	19	length from https://www.jstor.org/stable/pdf/4058953.pdf?casa_token=4W8vVdkriTYAAAAA:nbd2UUSzHsMJuO_pE2VBv1h-Zhr9846IUrqN9PkBHjdVa66mXI7yIQVfwsCodLpE2Ggh0xqG48Pqr-tBsI4dpEM_HqioAlFT_WjbFwe7DOJ8OItlWkY; width est. as 1/8 length from http://v3.boldsystems.org/index.php/Taxbrowser_Taxonpage?taxid=954309	Animalia	Hemichordata				Enteropneusta					[unassigned] Enteropneusta							Ptychoderidae			Balanoglossus		Balanoglossus aurantiaca		4.9598	1.17939
219	Balanoglossus aurantiaca	Balanoglossus aurantiaca	Enteroptneusta	acorn worms	worms	129	5.7	80	106	Middle Triassic	Cambrian	for major group per Caron et al. 2013 doi:10.1038/nature12017	older	175476	175476						152	19	length from https://www.jstor.org/stable/pdf/4058953.pdf?casa_token=4W8vVdkriTYAAAAA:nbd2UUSzHsMJuO_pE2VBv1h-Zhr9846IUrqN9PkBHjdVa66mXI7yIQVfwsCodLpE2Ggh0xqG48Pqr-tBsI4dpEM_HqioAlFT_WjbFwe7DOJ8OItlWkY; width est. as 1/8 length from http://v3.boldsystems.org/index.php/Taxbrowser_Taxonpage?taxid=954309	Animalia	Hemichordata				Enteropneusta					[unassigned] Enteropneusta							Ptychoderidae			Balanoglossus		Balanoglossus aurantiaca		3.53383	2.60536
220	Balanoglossus gigas	Balanoglossus gigas	Enteroptneusta	acorn worms	worms	157	0.02	50	1.1	Middle Triassic	Cambrian	for major group per Caron et al. 2013 doi:10.1038/nature12017	older	266573	266573						1500	14	https://www.nature.com/articles/167730b0	Animalia	Hemichordata				Enteropneusta					[unassigned] Enteropneusta							Ptychoderidae			Balanoglossus		Balanoglossus gigas		1.88667	0.417325
221	Balanoglossus spp.	Balanoglossus	Enteroptneusta	acorn worms	worms	140				Middle Triassic				137592	137592									Animalia	Hemichordata				Enteropneusta					[unassigned] Enteropneusta							Ptychoderidae			Balanoglossus				NA	NA
222	Ptychodera bahamensis	Ptychodera bahamensis	Enteroptneusta	acorn worms	worms	20	1	40	7	Middle Triassic	Cambrian	for major group per Caron et al. 2013 doi:10.1038/nature12017	older	266634	266634						65	2.8	https://onlinelibrary.wiley.com/doi/abs/10.1111/j.1463-6395.1994.tb00973.x	Animalia	Hemichordata				Enteropneusta					[unassigned] Enteropneusta							Ptychoderidae			Ptychodera		Ptychodera bahamensis		3.48625	1.12412
223	Ptychodera carnosa	Ptychodera	Enteroptneusta	acorn worms	worms	100				Middle Triassic				206190	206190			P. carnosa descr. by Willey 1899, but no record of this spp on WoRMS. Accepting genus placement here.						Animalia	Hemichordata				Enteropneusta					[unassigned] Enteropneusta							Ptychoderidae			Ptychodera				NA	NA
224	Saccoglossus cambrensis	Saccoglossus ruber	Enteroptneusta	acorn worms	worms	0.12		5		Middle Triassic				148296	137603		339740							Animalia	Hemichordata				Enteropneusta					[unassigned] Enteropneusta							Harrimaniidae			Saccoglossus		Saccoglossus ruber		NA	NA
225	Saccoglossus inhacensis	Saccoglossus inhacensis	Enteroptneusta	acorn worms	worms	0.16		7		Middle Triassic				266562	266562		339740							Animalia	Hemichordata				Enteropneusta					[unassigned] Enteropneusta							Harrimaniidae			Saccoglossus		Saccoglossus inhacensis		NA	NA
226	Sipunculids	Sipunculus	Sipuncula	peanut worms	worms	14	0.01	100	0.05	Middle Devonian	Cambrian	for major group per Lemer et al. 2015 (https://doi.org/10.1016/j.ympev.2014.10.019)	older	136031	136031			"Sipuncula" is an order of worms, using the genus Sipunulus as a placeholder here			200	20	using middle of size range per WoRMS attribute for Sipuncula (phylum) http://www.marinespecies.org/aphia.php?p=attrdetails&id=1010741&tid=136031; widht estimated from isometry in photographs of specimen USNM 1448009	Animalia	Sipuncula				Sipunculidea					Golfingiida							Sipunculidae			Sipunculus				0.0883109	-0.624067
227	Echiurus echiurus	Echiurus echiurus	Echuria	bristle worms	worms	0.01	215	0.2	7.8	Pennsylvanian	Cambrian	similar burrows to Diplocraterion trace fossil per Berkeley site: https://ucmp.berkeley.edu/annelida/echiura.html; age of trace fossil from PBDB	older	110377	110377						60	10	https://collections.nmnh.si.edu/search/iz/?q=qn+Echiurus+echiurus	Animalia	Annelida				Polychaeta	Echiura				Echiuroidea	Echiurida						Echiuridae			Echiurus		Echiurus echiurus		5.28144	-1.12991
228	Ochetostoma erythrogrammon	Ochetostoma erythrogrammon	Priapulida	bristle worms	worms	16		0.2		Lower Cambrian				110372	110372									Animalia	Annelida				Polychaeta	Echiura				Echiuroidea	Echiurida						Thalassematidae			Ochetostoma		Ochetostoma erythrogrammon		NA	NA
229	Nucula proxima	Nucula proxima	Bivalve-Polychaete	bivalves	benthic molluscs	1.7	2000	2	20	Ordovician [Tremadocian]	Silurian [Wenlockian]	for family in Crouch et al. 2021	older	156916	156916	274343	16082		4.48566	1.74819			Heim et al. 2015	Animalia	Mollusca				Bivalvia	Protobranchia				Nuculida						Nuculoidea	Nuculidae			Nucula		Nucula proxima		4.33165	0.279023
230	Yoldia limatula	Yoldia limatula	Bivalve-Polychaete	bivalves	benthic molluscs		170			Ordovician [Tremadocian]	Ordovician [Tremadocian]	for family in Crouch et al. 2021	older	157005	157005	87532	16145		4.34576	1.69897			Heim et al. 2015	Animalia	Mollusca				Bivalvia	Protobranchia				Nuculanida						Nuculanoidea	Yoldiidae			Yoldia		Yoldia limatula		NA	NA
231	Nephtys incisa	Nephtys incisa	Bivalve-Polychaete	bristle worms	worms		9500			NA	Carboniferous [Arnsbergian]	Recent only in WoRMS, but apparent fossil record in PBDB, with 'neophytid' morphotypes in Miocene sediments of Russia, suggesting morphology has fossil record (see Gagaev 2018 doi:10.31610/zsr/2018.27.2.200)	older	130362	130362									Animalia	Annelida				Polychaeta	Errantia				Phyllodocida	Phyllodocida incertae sedis						Nephtyidae			Nephtys		Nephtys incisa		NA	NA
232	Macoma balthica	Limecola balthica	Bivalve-Polychaete	bivalves	benthic molluscs	460	459	6	360	Upper Triassic	Cretaceous [Hauterivian]	for family in Crouch et al. 2021	younger	141579	880017						30	20	Huber 2015, width estimated as 2x shell length in biv3d database (Collins et al. 2019), corrected for body size in Huber 2015	Animalia	Mollusca				Bivalvia	Autobranchia	Heteroconchia	Euheterodonta	Imparidentia	Cardiida						Tellinoidea	Tellinidae	Macominae		Limecola		Limecola balthica		5.16749	2.01142
233	Nereis virens	Alitta virens	Bivalve-Polychaete	bristle worms	worms		117			NA	Jurassic?	very poor fossil record, with no records in PBDB, but early biogeographic / cladistic analyses hypothesize 200 Ma (see Glasby 199 doi:10.3853/j.0812-7387.25.1999.1355)	younger	238384	234851									Animalia	Annelida				Polychaeta	Errantia				Phyllodocida	Nereidiformia						Nereididae	Nereidinae		Alitta		Alitta virens		NA	NA
234	Scoloplos fragilis	Leitoscoloplos fragilis	Bivalve-Polychaete	bristle worms	worms		162			NA	Cambrian	"No orbiniids are described from the fossil record (Rouse and Pleijel 2001). However, trace fossils of the Chondrites type have been shown to closely resemble burrows of S. armiger (Hertweck et al. 2007)."; Annelida Basal Groups and Pleistoannelida, Sedentaria I : Band 1: Annelida Basal Groups and Pleistoannelida, Sedentaria I, edited by Günter Purschke, et al., Walter de Gruyter GmbH, 2019. ProQ…	older	157564	157447									Animalia	Annelida				Polychaeta	Sedentaria	Scolecida										Orbiniidae	Orbiniinae		Leitoscoloplos		Leitoscoloplos fragilis		NA	NA
235	maldanid	Maldanella	maldanid	bristle worms	worms		45			NA	Ordovician	similarity between agglutinated tubes in trace fossila and those made by family (see Becker-Kerber et al. 2021 (https://doi.org/10.1098/rspb.2021.1143)	older	129353	129353			"maldanid" as informal reference to the polychaete family Maldanidae. Using the genus Maldanella here.						Animalia	Annelida				Polychaeta	Sedentaria	Scolecida										Maldanidae	Euclymeninae		Maldanella				NA	NA
236	Macoma balthica	Limecola balthica	Bivalve-Polychaete	bivalves	benthic molluscs				33	Upper Triassic	Cretaceous [Hauterivian]	for family in Crouch et al. 2021	younger	141579	880017						30	20	Huber 2015, width estimated as 2x shell length in biv3d database (Collins et al. 2019), corrected for body size in Huber 2015	Animalia	Mollusca				Bivalvia	Autobranchia	Heteroconchia	Euheterodonta	Imparidentia	Cardiida						Tellinoidea	Tellinidae	Macominae		Limecola		Limecola balthica		NA	NA
237	Heteromastus filiformis	Heteromastus filiformis	Bivalve-Polychaete	bristle worms	worms					NA	Precambrian	no fossil record suggested in WoRMS, but trace fossils have similar morphology to burrows of this family, so using age of Gyrolithes per Powell 1977 (https://www.jstor.org/stable/1303686), age of Gyrolithes from PBDB	older	129884	129884									Animalia	Annelida				Polychaeta	Sedentaria	Scolecida										Capitellidae			Heteromastus		Heteromastus filiformis		NA	NA
238	Macoma balthica	Limecola balthica	Bivalve-Polychaete	bivalves	benthic molluscs	1146	54	7	360	Upper Triassic	Cretaceous [Hauterivian]	for family in Crouch et al. 2021	younger	141579	880017						30	20	Huber 2015, width estimated as 2x shell length in biv3d database (Collins et al. 2019), corrected for body size in Huber 2015	Animalia	Mollusca				Bivalvia	Autobranchia	Heteroconchia	Euheterodonta	Imparidentia	Cardiida						Tellinoidea	Tellinidae	Macominae		Limecola		Limecola balthica		5.10055	2.07836
239	Mya arenaria	Mya arenaria	Bivalve-Polychaete	bivalves	benthic molluscs		62			NA	Upper Danian	for family in Crouch et al. 2021	younger	140430	140430	101900	18473		6.05703	2.30103			Heim et al. 2015	Animalia	Mollusca				Bivalvia	Autobranchia	Heteroconchia	Euheterodonta	Imparidentia	Myida						Myoidea	Myidae			Mya		Mya arenaria		NA	NA
240	Nereis virens	Alitta virens	Bivalve-Polychaete	bristle worms	worms		18			NA	Jurassic?	very poor fossil record, with no records in PBDB, but early biogeographic / cladistic analyses hypothesize 200 Ma (see Glasby 199 doi:10.3853/j.0812-7387.25.1999.1355)	younger	238384	234851									Animalia	Annelida				Polychaeta	Errantia				Phyllodocida	Nereidiformia						Nereididae	Nereidinae		Alitta		Alitta virens		NA	NA
241	Clymenella torquata	Clymenella torquata	Bivalve-Polychaete	bristle worms	worms		180			NA	Ordovician	similarity between agglutinated tubes in trace fossila and those made by family (see Becker-Kerber et al. 2021 (https://doi.org/10.1098/rspb.2021.1143)	older	130279	130279									Animalia	Annelida				Polychaeta	Sedentaria	Scolecida										Maldanidae	Euclymeninae		Clymenella		Clymenella torquata		NA	NA
242	Callinectes sapidus	Callinectes sapidus	Bivalve-Polychaete	crabs	arthropods			8	700	NA	Jurassic [Pliensbachian]	following Thayer for other bracyurans	younger	107379	107379	224969	22350				140	33	longest dim as carapace width and narrowest dim as carapace height (cheliped view) from photograph of specimen USNM 1408398	Animalia	Arthropoda	Crustacea		Multicrustacea	Malacostraca	Eumalacostraca			Eucarida	Decapoda	Pleocyemata	Brachyura		Eubrachyura	Heterotremata	Portunoidea	Portunidae	Portuninae		Callinectes		Callinectes sapidus		5.11386	2.42515
243	Limulus polyphemus	Limulus polyphemus	Brachyura-Limulina	horsehoe crabs	arthropods					Lower Devonian [Middle Gedinanian]	Lower Devonian [Middle Gedinanian]	following Thayer	older	150514	150514	420274	18931				250	75	Prosoma width from Botton & Loveland (1992, Mar. Biol. 112:409-415, females larger than males. Sagittal height from isometry in Fig. 2 of sagittal x-section in Kutara et al. 2019 (doi:10.1638/2018-0195)	Animalia	Arthropoda	Chelicerata			Merostomata					Xiphosurida							Limulidae	Limulinae		Limulus		Limulus polyphemus		NA	NA
